# Supplementary material for: The effect of occupational coping self-efficacy on presenteeism among ICU nurses in Chinese public hospitals: a cross-sectional study
Source: Front Psychol. 2024 Jan 31;15:1347249. doi: 10.3389/fpsyg.2024.1347249 (PMC10865889; doi:10.3389/fpsyg.2024.1347249)
Supplement: Supplementary file 1 [file Table_1.XLSX]

## Sheet: sci数据
Number	Gender	Age	Marital or childbearing status	Highest education	Professional title	Position	Years of ICU work	Income per month	Type of contrac	Physical health condition	Suffering from chronic disease	Perceived work stress	ICU human resource allocation	Night shift	Experienced workplace violence in the past year	P1	P2	P3	P4	P5	P6	E1	E2	E3	E4	E5	E6	E7	E8	E9	Professional burden	Difficulty getting along in relationships	Total Career Coping Self-Efficacy Score	Total presenteeism Score
1	2	1	3	1	2	1	1	3	2	2	2	3	2	1	2	2	2	2	2	4	4	2	2	2	2	2	2	2	2	2	12	6	18	16
2	2	2	3	2	2	1	2	4	2	1	2	2	2	1	2	3	2	3	3	2	2	4	4	4	4	3	2	4	4	3	21	11	32	15
3	2	2	3	2	2	1	3	4	2	2	2	3	3	1	2	2	1	1	1	5	3	2	2	2	2	2	2	3	3	3	12	9	21	13
4	2	2	3	2	3	3	3	4	2	1	2	3	1	2	2	1	1	1	1	2	2	5	5	4	5	3	2	5	5	5	24	15	39	8
6	2	1	3	2	2	1	1	4	2	2	2	2	1	1	2	2	2	2	2	2	2	4	5	4	5	3	2	4	4	4	23	12	35	12
7	2	1	1	2	2	1	1	3	2	2	1	2	1	1	2	4	2	2	2	2	2	3	3	4	2	1	3	4	4	4	16	12	28	14
8	2	2	1	1	2	1	1	3	2	1	2	2	1	1	2	1	1	1	1	3	3	4	5	4	4	3	3	5	5	4	23	14	37	10
9	2	2	3	2	2	1	3	4	2	1	2	3	2	1	2	3	3	4	4	3	4	4	4	4	5	2	2	4	4	4	21	12	33	21
10	2	2	3	2	3	2	3	4	2	1	2	3	2	1	2	4	2	3	2	1	2	3	5	3	5	2	1	4	3	4	19	11	30	14
11	2	2	3	2	2	2	3	3	2	1	1	3	3	1	2	3	2	4	3	3	3	5	4	5	5	2	1	4	3	4	22	11	33	18
14	2	2	4	1	1	1	1	2	2	2	1	2	2	1	2	2	1	1	1	1	2	2	5	5	5	2	3	3	5	5	22	13	35	8
15	2	2	3	2	3	2	3	4	2	2	2	3	2	2	1	5	4	4	4	3	4	3	4	5	4	2	4	4	4	4	22	12	34	24
17	2	1	1	2	1	1	1	1	2	1	2	2	1	1	2	2	2	2	2	2	2	1	2	2	1	3	3	4	3	4	12	11	23	12
20	2	2	3	2	2	1	2	3	2	2	1	2	1	1	2	3	4	4	4	3	3	4	4	4	4	2	3	4	4	3	21	11	32	21
21	2	3	3	2	3	3	2	3	1	1	2	2	1	1	1	3	3	3	3	3	3	4	4	4	4	4	4	4	4	4	24	12	36	18
23	2	1	1	2	2	1	1	4	2	1	2	1	1	1	2	1	1	1	1	5	5	5	5	5	5	5	5	5	5	5	30	15	45	14
24	2	2	4	2	3	2	3	3	2	1	2	2	1	1	2	2	2	3	2	2	4	5	5	5	5	3	3	5	5	5	26	15	41	15
26	2	1	2	1	2	1	1	4	2	2	2	3	1	1	2	4	1	4	1	2	4	4	3	5	4	2	2	4	4	4	20	12	32	16
28	2	2	1	2	3	2	3	2	2	2	2	3	1	1	2	2	4	3	3	2	2	4	4	4	4	2	2	4	4	4	20	12	32	16
29	2	3	3	1	4	1	2	3	1	1	2	1	1	2	2	1	1	1	1	1	1	5	5	5	4	4	4	5	5	5	27	15	42	6
30	1	1	1	1	1	1	1	1	2	1	2	2	2	1	2	2	2	2	2	3	3	5	5	5	5	3	3	4	3	4	26	11	37	14
32	2	1	2	2	1	1	1	2	1	2	1	3	2	1	1	3	3	3	3	3	3	4	4	4	4	2	2	4	3	3	20	10	30	18
34	2	1	1	2	2	1	1	1	2	3	1	3	1	1	1	5	4	5	2	3	5	2	5	4	3	1	1	5	5	4	16	14	30	24
35	2	2	3	2	2	1	3	3	2	1	2	2	3	1	2	2	2	3	2	4	3	2	2	2	2	2	2	2	2	2	12	6	18	16
36	2	2	3	2	3	1	3	3	2	2	2	2	2	1	2	2	2	2	2	4	4	3	3	3	3	3	3	3	3	3	18	9	27	16
37	2	2	3	3	2	1	2	3	1	1	1	2	1	1	2	4	3	4	3	2	2	5	4	5	5	2	5	5	4	4	26	13	39	18
38	2	2	3	2	2	1	2	2	2	2	2	2	1	1	2	4	4	4	4	2	2	4	5	4	4	2	3	4	2	4	22	10	32	20
39	2	3	3	2	4	3	3	3	1	1	2	3	2	2	2	2	2	2	2	1	2	5	4	4	5	2	2	5	4	4	22	13	35	11
40	2	2	3	2	2	1	2	2	1	1	2	2	1	1	1	3	3	3	3	3	3	3	3	3	3	3	3	3	3	3	18	9	27	18
42	2	2	3	2	1	1	3	2	2	2	1	2	1	1	1	2	3	3	3	4	3	4	5	3	4	2	4	5	5	5	22	15	37	18
43	2	2	2	2	3	1	2	3	2	1	2	3	1	1	1	4	3	4	2	3	3	4	4	4	4	2	2	4	4	4	20	12	32	19
45	2	2	3	2	2	1	1	2	2	2	1	2	1	1	2	4	2	2	2	2	3	4	4	4	4	3	3	5	3	3	22	11	33	15
47	2	2	3	2	2	1	2	2	2	2	2	3	1	1	2	2	2	2	2	4	4	4	4	4	4	4	4	4	4	4	24	12	36	16
48	2	2	3	2	2	2	2	3	2	1	1	3	2	1	1	2	2	3	3	3	4	5	4	5	5	3	3	5	5	4	25	14	39	17
49	2	1	1	2	1	1	1	2	2	1	2	2	3	1	2	1	1	1	1	3	3	4	4	4	4	4	3	4	4	4	23	12	35	10
50	2	1	1	2	2	1	1	1	2	2	2	3	2	1	1	4	3	3	2	4	4	3	3	4	4	2	2	3	4	4	18	11	29	20
51	2	2	3	2	3	2	2	2	2	1	2	3	1	1	1	4	4	4	4	2	2	2	4	3	3	2	2	3	2	2	16	7	23	20
52	2	2	4	2	2	1	2	2	2	2	2	2	2	1	2	2	1	2	1	5	5	4	5	4	4	3	4	5	4	4	24	13	37	16
53	2	1	1	1	2	1	1	2	2	1	2	2	1	1	2	2	2	2	2	2	2	4	4	4	4	4	5	5	5	5	25	15	40	12
55	2	1	1	2	2	1	2	2	2	3	2	3	2	1	2	4	4	5	3	4	4	3	3	4	4	1	2	3	1	2	17	6	23	24
58	2	2	3	1	2	1	3	2	2	2	2	2	1	1	2	3	2	4	2	2	2	3	5	4	4	2	4	4	4	5	22	13	35	15
59	2	1	1	2	1	1	1	3	2	1	2	3	2	1	1	1	1	1	1	5	5	5	5	5	5	5	5	2	5	5	30	12	42	14
60	2	2	3	2	2	1	1	2	2	2	2	2	1	1	2	3	3	3	3	2	2	4	4	4	4	2	3	5	3	5	21	13	34	16
61	2	2	3	2	2	1	3	2	2	1	2	2	1	1	2	2	2	2	2	4	2	4	4	4	4	2	3	4	3	4	21	11	32	14
63	2	2	3	3	3	1	1	3	1	1	2	2	1	2	2	2	2	2	2	5	2	4	4	4	4	4	2	4	4	4	22	12	34	15
64	2	2	1	2	2	1	1	2	2	1	2	2	2	1	2	3	1	1	1	5	4	4	4	4	4	4	4	4	4	5	24	13	37	15
67	2	1	2	2	2	1	1	3	2	1	2	2	1	1	2	2	2	2	2	2	2	4	4	4	4	4	2	4	4	4	22	12	34	12
68	2	2	3	2	2	1	3	2	2	2	2	3	1	1	1	4	4	4	4	2	2	3	3	3	3	1	2	3	3	3	15	9	24	20
69	2	2	3	2	2	1	1	2	1	3	1	3	1	1	2	4	4	4	4	4	4	3	5	3	5	1	2	5	3	4	19	12	31	24
70	2	1	1	2	2	1	2	2	2	1	2	2	2	1	2	3	2	2	4	2	2	3	3	3	3	3	3	3	3	3	18	9	27	15
74	2	2	3	2	2	1	2	3	2	2	2	3	1	1	1	3	2	4	2	2	3	3	4	2	4	2	2	4	3	3	17	10	27	16
76	2	2	3	2	2	1	2	3	2	2	2	3	1	1	1	4	1	4	3	1	3	4	4	5	4	2	1	4	4	4	20	12	32	16
77	2	2	3	2	3	1	3	3	2	1	2	2	1	1	2	1	1	1	1	1	1	5	5	5	5	4	2	5	4	4	26	13	39	6
78	2	2	3	1	2	2	3	2	2	2	1	3	1	1	1	4	3	4	3	2	2	4	4	4	4	2	3	4	3	3	21	10	31	18
79	2	2	3	2	2	1	1	2	1	1	2	2	1	1	1	1	1	1	1	5	2	4	4	4	5	2	3	4	2	3	22	9	31	11
80	2	3	3	2	3	1	3	3	1	1	2	2	2	1	2	2	2	2	2	4	5	3	5	5	5	2	2	4	4	3	22	11	33	17
81	2	2	3	2	3	3	2	3	1	2	2	2	1	1	1	1	1	1	1	1	2	4	4	4	4	4	2	5	5	5	22	15	37	7
82	2	2	3	2	3	2	3	3	2	2	2	3	2	1	2	4	2	2	2	2	2	4	4	4	4	2	2	4	4	4	20	12	32	14
83	2	2	3	2	2	1	2	2	2	1	1	1	1	1	1	3	4	4	4	3	3	2	3	3	5	3	3	3	3	3	19	9	28	21
86	1	2	3	3	2	1	1	3	1	2	1	3	1	2	2	4	2	3	1	4	3	4	4	3	5	2	2	4	4	5	20	13	33	17
87	1	2	3	2	2	1	2	2	2	1	2	2	1	1	1	4	1	2	3	2	3	5	5	5	4	2	2	5	5	3	23	13	36	15
88	2	2	3	2	2	1	2	3	1	1	2	2	1	1	2	2	2	2	2	2	2	4	4	4	4	4	3	4	4	4	23	12	35	12
89	2	2	3	2	2	1	1	2	2	1	2	2	1	1	2	3	2	2	2	4	2	3	4	4	4	4	3	4	4	4	22	12	34	15
91	2	3	3	1	2	1	3	2	2	1	2	2	2	2	2	2	2	2	2	4	4	4	4	4	4	3	4	4	4	4	23	12	35	16
92	2	1	1	2	2	2	2	1	2	1	2	2	1	2	1	1	1	1	1	5	5	5	5	5	4	3	2	4	5	5	24	14	38	14
93	2	4	3	2	4	3	3	3	1	1	2	2	3	2	2	3	2	2	3	3	3	2	2	2	2	2	2	2	2	2	12	6	18	16
94	2	2	3	2	3	1	2	2	2	1	1	3	2	1	1	2	1	1	1	5	5	3	4	3	4	3	2	4	4	4	19	12	31	15
95	2	1	1	2	2	1	1	2	2	2	2	2	3	1	1	4	3	3	2	4	4	4	4	4	4	1	1	3	3	3	18	9	27	20
96	2	2	1	2	3	1	3	2	2	1	2	2	2	1	2	2	2	2	2	4	4	3	4	4	4	2	2	4	4	4	19	12	31	16
97	2	1	3	2	2	1	2	1	2	2	1	2	1	1	2	2	2	2	3	3	3	4	4	4	4	2	4	4	4	4	22	12	34	15
98	2	1	2	2	1	1	1	1	2	1	2	3	2	1	2	4	4	4	4	2	2	4	4	3	4	2	2	4	3	3	19	10	29	20
99	2	2	3	1	2	1	1	1	2	1	2	1	2	1	2	1	1	1	1	3	3	4	1	4	5	5	5	5	5	5	24	15	39	10
100	2	1	1	2	2	1	1	2	2	2	1	3	3	1	1	5	3	4	2	4	3	4	4	4	4	2	2	4	3	2	20	9	29	21
101	1	2	3	2	3	1	2	1	2	1	2	2	3	2	2	2	2	2	2	2	2	4	4	4	4	2	3	3	4	4	21	11	32	12
102	2	1	3	1	1	1	1	1	2	1	2	3	2	1	2	2	2	3	2	2	2	4	4	4	3	2	3	3	4	4	20	11	31	13
103	2	2	3	1	2	1	2	1	2	1	2	2	1	1	1	3	3	4	3	2	3	3	4	3	3	2	3	3	3	3	18	9	27	18
104	2	1	1	2	1	1	1	2	2	2	1	3	1	1	1	3	2	3	2	3	3	3	4	3	4	2	1	3	3	3	17	9	26	16
105	2	2	3	2	3	1	3	1	2	1	2	1	1	1	2	1	1	1	1	5	5	5	5	5	5	4	2	5	5	5	26	15	41	14
106	2	2	3	2	2	1	2	3	2	1	1	3	3	1	2	4	4	4	5	3	3	3	2	2	2	2	2	3	2	3	13	8	21	23
107	2	2	3	1	2	1	2	1	2	1	2	2	1	1	2	3	2	4	1	2	2	4	4	4	4	3	2	4	4	4	21	12	33	14
108	2	2	1	2	3	2	2	2	2	1	2	3	1	1	1	5	5	5	5	1	1	5	5	5	5	5	1	5	5	5	26	15	41	22
111	2	2	3	2	2	1	2	1	2	3	2	3	1	1	2	4	1	3	3	1	3	3	4	3	5	1	2	3	3	3	18	9	27	15
112	2	3	3	2	3	3	3	3	2	1	2	2	1	2	1	1	1	1	1	5	5	3	4	3	4	2	2	5	5	5	18	15	33	14
113	2	1	1	1	1	1	1	1	2	1	1	2	2	1	2	3	1	3	1	5	3	1	1	5	5	2	3	5	5	3	17	13	30	16
114	2	1	1	2	2	1	1	2	2	2	2	2	2	1	2	4	2	2	2	4	4	4	4	4	4	4	2	4	4	4	22	12	34	18
115	2	2	3	2	3	1	3	3	2	3	1	2	1	2	1	5	5	5	5	2	4	4	4	4	4	2	2	4	4	4	20	12	32	26
116	2	1	1	1	1	1	1	1	2	1	2	2	1	1	2	1	1	1	1	2	2	4	4	4	4	4	4	4	4	4	24	12	36	8
117	2	1	1	1	1	1	1	1	2	2	2	2	2	1	2	3	1	2	1	5	5	5	5	5	5	2	5	5	5	5	27	15	42	17
118	2	1	1	2	2	1	2	1	2	2	2	2	1	1	1	4	4	4	4	2	2	3	3	2	2	4	2	3	3	3	16	9	25	20
119	2	2	2	2	4	3	3	4	1	1	2	3	1	2	1	3	3	4	3	2	3	2	3	2	3	2	2	3	3	3	14	9	23	18
120	1	1	1	2	2	1	1	1	2	1	2	3	3	1	2	3	3	4	3	2	2	3	4	4	4	3	2	4	4	4	20	12	32	17
121	2	2	3	2	3	1	2	2	2	1	2	3	2	1	2	3	3	3	3	3	3	3	3	3	3	3	3	3	3	3	18	9	27	18
122	2	2	3	2	2	1	2	2	2	1	2	3	1	1	2	3	4	4	4	3	3	2	2	2	2	2	2	2	2	2	12	6	18	21
124	2	2	3	2	3	1	3	2	2	2	1	2	2	1	2	2	2	2	2	4	4	3	3	3	3	3	3	3	3	3	18	9	27	16
127	2	1	1	2	3	1	2	2	2	2	2	3	2	1	1	4	3	3	4	2	2	4	4	4	4	2	3	4	4	4	21	12	33	18
128	2	2	3	2	3	1	3	2	2	3	1	3	3	1	2	4	3	4	4	3	3	4	4	4	4	2	2	4	4	4	20	12	32	21
129	2	2	3	2	2	1	3	2	2	1	1	2	3	1	1	2	2	2	2	2	4	3	4	4	4	3	2	4	2	3	20	9	29	14
130	2	2	3	2	2	1	1	1	2	2	2	3	3	1	1	4	4	4	4	2	2	2	3	3	3	3	3	3	3	3	17	9	26	20
131	2	1	1	1	1	1	1	1	2	1	2	2	1	1	2	1	1	1	1	2	2	5	5	5	5	3	4	4	3	4	27	11	38	8
132	2	1	2	2	2	1	1	2	2	2	2	3	2	1	2	3	3	3	3	3	3	3	4	4	4	2	3	4	4	4	20	12	32	18
135	2	2	1	2	2	2	2	3	2	1	1	3	2	1	1	2	2	3	2	2	2	4	4	4	4	4	5	5	4	4	25	13	38	13
136	1	1	2	2	1	1	1	2	2	1	2	2	2	1	2	3	3	3	3	3	3	4	4	4	4	3	4	4	4	4	23	12	35	18
137	2	2	3	2	3	1	3	2	2	2	2	2	1	2	2	1	1	1	1	5	5	4	4	4	4	3	3	4	5	5	22	14	36	14
138	2	3	2	1	3	1	3	3	2	1	2	3	2	2	1	1	1	1	1	5	5	5	5	5	5	5	5	5	5	5	30	15	45	14
139	2	2	1	2	2	1	1	2	2	2	2	3	3	1	2	1	1	1	1	5	5	3	4	4	4	2	1	3	3	3	18	9	27	14
140	2	2	3	2	3	2	3	2	2	1	2	2	1	1	2	1	1	2	2	1	1	3	4	3	4	4	5	3	3	3	23	9	32	8
141	2	2	3	2	3	1	2	2	2	1	2	2	1	1	2	1	1	1	1	1	1	3	5	4	5	3	4	5	5	5	24	15	39	6
142	2	1	3	2	2	1	1	2	2	1	2	3	1	1	2	2	2	1	1	1	2	5	5	5	5	5	4	5	5	5	29	15	44	9
143	2	2	3	2	3	1	2	3	2	2	2	2	3	1	2	3	2	2	2	2	2	4	4	4	4	3	2	3	4	4	21	11	32	13
144	2	2	3	2	3	2	3	3	2	1	2	3	3	1	2	2	1	2	2	2	1	4	5	4	4	1	2	4	3	3	20	10	30	10
145	2	2	3	2	3	1	3	3	2	1	2	3	1	1	2	2	1	2	1	1	1	5	5	5	5	2	4	5	5	5	26	15	41	8
146	2	2	3	2	3	2	3	2	2	1	2	2	2	2	2	1	1	1	1	5	5	5	5	5	5	5	5	5	5	5	30	15	45	14
147	2	2	3	2	3	1	2	2	2	2	2	2	1	1	2	2	1	2	2	5	4	3	3	3	3	3	3	3	3	3	18	9	27	16
148	1	1	3	1	1	1	2	1	2	1	2	2	2	1	2	3	3	3	3	3	3	4	4	4	4	4	4	4	4	4	24	12	36	18
149	2	2	3	2	3	1	3	2	2	1	1	2	1	1	2	2	1	2	2	1	2	5	5	5	5	4	5	5	5	5	29	15	44	10
150	2	4	3	1	4	1	3	3	1	1	2	2	2	2	1	2	2	1	2	2	2	5	5	5	5	4	4	5	5	5	28	15	43	11
151	2	2	2	2	2	1	3	1	2	1	2	2	3	1	2	3	3	3	3	3	3	4	5	4	5	3	3	4	3	4	24	11	35	18
152	2	2	2	2	3	1	2	2	2	2	1	2	1	1	1	2	2	2	2	2	3	3	4	4	4	2	3	3	3	3	20	9	29	13
153	2	2	3	3	2	1	2	3	1	1	2	3	1	1	2	2	3	4	3	3	3	3	3	3	4	4	2	4	4	3	19	11	30	18
154	1	2	3	2	3	1	3	2	1	1	2	2	3	1	2	1	1	1	1	1	1	5	5	5	5	4	4	4	5	4	28	13	41	6
155	2	3	3	2	3	2	3	3	1	1	2	2	1	2	2	3	2	3	3	3	3	4	5	4	4	2	2	4	4	4	21	12	33	17
156	2	1	3	2	3	3	2	2	2	2	2	2	1	2	2	2	2	2	2	4	4	3	5	4	4	3	2	5	4	4	21	13	34	16
157	2	2	3	2	3	1	2	2	1	1	2	2	1	1	1	2	2	2	2	2	2	2	3	2	2	2	2	3	2	3	13	8	21	12
158	2	3	3	2	4	3	1	3	1	1	2	2	2	2	2	1	1	1	1	5	5	5	5	2	5	4	1	5	4	3	22	12	34	14
159	2	1	1	2	1	1	1	1	2	1	2	2	2	1	2	3	1	2	1	5	2	4	4	4	4	4	3	4	4	4	23	12	35	14
160	2	3	3	2	3	1	3	2	2	1	2	2	2	1	2	2	2	3	2	3	3	2	5	2	5	4	3	4	3	4	21	11	32	15
161	2	1	1	2	2	1	1	2	2	1	2	2	1	1	2	2	2	2	2	4	4	4	4	4	4	4	4	4	4	4	24	12	36	16
162	2	3	3	2	2	1	3	2	1	1	2	2	1	2	2	3	1	1	1	5	5	5	5	5	5	5	5	5	5	5	30	15	45	16
163	2	3	3	1	4	1	3	2	1	1	2	3	2	2	1	2	1	2	2	3	4	4	4	5	4	3	3	4	4	4	23	12	35	14
166	2	1	1	1	1	1	1	1	2	1	2	2	2	1	1	1	1	1	1	5	5	5	5	5	5	4	2	5	5	5	26	15	41	14
167	2	1	1	1	1	1	1	1	2	1	2	2	3	1	2	3	1	3	1	2	3	2	3	2	3	3	4	3	4	4	17	11	28	13
168	2	2	3	2	3	1	2	2	2	1	2	3	1	1	2	3	3	2	2	1	1	5	5	5	5	1	1	5	3	5	22	13	35	12
169	2	2	3	2	2	1	2	1	2	1	2	3	3	1	2	1	1	1	3	2	5	5	5	5	2	3	3	3	5	3	23	11	34	13
170	2	3	3	2	3	3	2	4	1	1	2	2	1	2	2	1	1	1	1	3	2	5	5	5	4	4	3	4	4	4	26	12	38	9
171	2	1	1	1	1	1	1	1	2	2	2	2	1	1	2	2	2	2	2	4	4	4	4	4	4	3	2	4	4	4	21	12	33	16
172	2	1	1	2	1	1	1	2	2	2	1	3	2	1	1	4	3	5	2	2	2	3	3	3	3	3	2	3	2	2	17	7	24	18
173	1	2	3	1	3	1	1	2	1	1	2	3	1	2	1	2	2	2	2	2	2	4	4	4	4	2	3	4	4	4	21	12	33	12
174	2	3	2	1	3	1	3	2	2	1	2	2	1	2	2	3	3	3	3	3	3	3	3	3	4	2	2	4	4	4	17	12	29	18
175	2	3	3	2	4	3	3	3	1	2	2	2	1	2	1	4	2	2	2	2	2	4	4	4	4	3	2	3	2	4	21	9	30	14
176	2	2	2	2	3	1	2	2	2	2	2	2	2	1	2	4	5	4	4	2	3	4	4	4	4	2	2	4	4	4	20	12	32	22
177	2	1	1	2	2	1	1	1	2	1	2	2	1	1	2	3	3	2	2	4	4	4	4	4	4	4	2	3	2	4	22	9	31	18
181	2	2	2	2	3	1	2	1	2	1	2	2	1	1	1	1	1	1	1	1	1	2	5	3	5	5	3	5	5	5	23	15	38	6
182	2	1	1	1	1	1	1	1	2	1	2	2	1	2	2	1	1	1	1	1	1	4	4	4	4	4	2	4	4	4	22	12	34	6
183	2	2	3	2	3	1	3	2	2	1	2	2	2	1	2	1	1	1	1	2	2	4	5	5	5	3	4	5	5	5	26	15	41	8
184	2	1	1	2	2	1	1	2	2	1	2	3	1	1	2	2	1	2	2	2	3	4	4	4	3	1	1	4	4	4	17	12	29	12
185	2	2	3	2	3	2	3	1	2	1	2	2	3	1	2	2	2	3	4	2	4	2	4	3	4	4	4	3	3	3	21	9	30	17
186	2	4	3	1	3	1	3	4	1	2	2	2	1	2	2	5	5	5	1	5	5	5	5	4	4	3	1	4	5	4	22	13	35	26
187	2	1	3	2	3	1	2	1	1	2	2	2	1	1	2	4	2	2	2	2	2	4	4	4	4	2	2	5	5	5	20	15	35	14
188	2	3	3	1	3	1	3	1	2	1	2	2	1	2	2	2	1	3	1	2	2	4	4	4	4	4	4	5	5	5	24	15	39	11
189	2	1	2	2	2	1	2	1	2	1	2	2	1	1	2	3	2	3	3	2	3	4	4	4	4	2	2	5	5	5	20	15	35	16
190	2	3	3	2	4	3	3	3	1	1	1	3	1	2	1	3	2	2	2	4	4	5	5	5	5	2	2	5	5	5	24	15	39	17
191	2	2	3	2	2	1	2	2	2	1	2	3	3	1	1	3	3	4	4	2	3	4	5	4	3	1	1	5	5	4	18	14	32	19
192	2	1	1	2	2	1	1	1	2	1	2	2	3	1	2	2	1	2	1	3	4	5	5	5	4	3	3	4	5	5	25	14	39	13
193	2	1	3	2	2	1	2	1	2	2	2	2	1	1	1	1	2	2	2	4	4	4	4	4	4	2	2	4	4	4	20	12	32	15
194	1	1	3	2	2	1	2	2	2	1	2	2	1	1	2	3	3	3	2	4	4	3	3	3	3	3	3	3	3	3	18	9	27	19
195	2	2	3	2	3	1	3	2	1	1	2	2	1	2	2	1	1	1	1	5	5	3	4	3	4	4	2	4	4	5	20	13	33	14
196	2	1	1	1	2	2	2	1	2	1	2	3	1	1	2	3	2	3	5	5	5	3	3	3	4	1	2	3	3	3	16	9	25	23
197	2	2	3	2	2	1	2	3	1	1	2	3	3	1	2	3	2	3	3	4	3	3	3	5	2	3	3	5	5	5	19	15	34	18
198	2	1	1	2	2	1	1	1	2	1	2	2	1	1	1	2	2	4	3	3	3	2	2	2	2	3	3	3	3	3	14	9	23	17
202	2	2	3	2	3	3	3	3	2	1	2	2	1	2	2	1	1	1	1	1	1	5	5	5	5	4	2	5	5	5	26	15	41	6
203	2	2	3	2	3	1	3	2	2	2	2	3	1	1	2	3	3	4	4	3	4	3	3	3	3	3	3	3	3	3	18	9	27	21
204	2	3	3	2	4	3	3	3	1	1	2	3	1	2	1	2	2	2	2	5	4	4	4	4	4	3	2	4	4	4	21	12	33	17
205	2	1	1	2	1	1	1	1	2	2	2	3	3	1	2	3	2	3	3	2	4	2	3	3	3	2	4	4	3	4	17	11	28	17
206	2	3	3	2	3	3	3	3	2	2	2	3	1	1	1	2	2	4	2	2	2	5	5	5	5	2	2	3	3	2	24	8	32	14
207	2	3	3	2	4	1	3	2	1	1	2	2	1	2	2	1	1	1	1	2	2	4	4	4	4	4	2	5	5	5	22	15	37	8
208	2	1	2	1	2	1	2	2	2	2	2	2	1	1	2	4	2	4	3	2	3	4	5	4	5	3	3	5	5	5	24	15	39	18
209	2	2	3	2	3	1	2	3	2	1	2	2	1	1	2	2	2	2	2	4	4	3	4	2	3	2	2	4	4	4	16	12	28	16
210	2	2	3	2	2	1	2	2	2	1	2	3	1	1	2	3	2	3	2	3	4	4	4	4	4	2	4	4	3	5	22	12	34	17
211	1	1	2	2	2	1	1	2	2	1	2	3	1	1	1	4	4	3	4	3	1	4	4	3	4	2	2	5	4	4	19	13	32	19
212	2	1	1	1	1	1	1	1	2	1	2	3	3	1	1	5	3	5	4	2	4	5	5	5	5	3	1	5	4	4	24	13	37	23
215	2	2	1	2	2	1	3	2	1	2	2	2	3	1	1	4	4	4	3	3	3	3	3	3	3	2	2	3	3	3	16	9	25	21
216	2	2	3	2	3	1	3	2	2	1	2	3	2	1	2	3	2	2	2	4	5	3	3	2	3	1	3	3	3	3	15	9	24	18
218	2	2	3	2	3	3	3	2	1	1	2	3	1	2	2	2	2	2	2	4	4	5	5	5	5	5	2	5	5	5	27	15	42	16
219	2	1	1	2	1	1	1	1	2	1	2	2	1	1	2	2	2	2	5	4	2	4	4	4	3	2	2	4	3	3	19	10	29	17
220	2	1	3	1	2	1	1	1	2	1	2	3	1	1	2	4	4	4	4	4	5	4	4	4	4	2	1	4	3	3	19	10	29	25
221	2	1	1	2	2	1	1	2	2	1	1	3	1	1	2	2	2	2	2	4	4	3	3	3	3	3	3	3	3	3	18	9	27	16
222	2	2	3	2	3	2	3	3	2	2	2	2	1	1	2	2	1	1	1	2	2	4	4	4	4	3	2	4	4	4	21	12	33	9
223	1	2	3	2	3	3	3	4	2	1	2	3	1	2	1	3	2	2	2	4	4	4	5	5	5	1	1	5	5	3	21	13	34	17
224	2	2	3	2	3	1	3	2	2	1	2	2	3	1	2	3	3	2	2	4	4	3	4	4	4	3	2	4	4	4	20	12	32	18
225	1	1	1	1	1	1	1	1	2	1	2	3	1	1	2	5	5	4	5	2	4	3	3	3	3	2	2	3	2	2	16	7	23	25
226	1	2	3	2	2	2	2	2	2	1	2	2	1	1	2	4	3	4	3	2	2	3	3	3	3	2	2	2	2	2	16	6	22	18
227	2	1	3	2	2	1	2	2	2	1	2	2	1	1	2	1	2	1	1	1	2	5	5	5	5	4	2	5	5	5	26	15	41	8
228	2	1	1	2	2	1	1	2	2	1	2	2	1	1	1	2	2	2	2	4	4	5	5	5	4	2	2	5	5	5	23	15	38	16
229	2	3	3	2	3	3	2	3	1	1	2	3	1	2	1	3	2	2	2	3	3	4	4	4	5	1	1	5	4	4	19	13	32	15
230	2	2	3	2	3	1	3	2	2	2	1	2	2	1	2	4	4	4	4	1	4	4	4	4	4	3	3	4	3	4	22	11	33	21
231	2	2	3	2	2	1	2	2	2	2	2	2	1	1	1	3	3	2	3	3	3	3	3	3	3	2	3	3	2	3	17	8	25	17
232	2	1	1	2	2	1	1	2	2	2	2	3	1	1	2	2	1	1	1	2	2	5	5	5	5	3	3	5	5	5	26	15	41	9
233	2	2	3	2	3	3	3	3	1	2	2	3	3	1	1	2	2	2	2	4	3	5	5	5	4	3	2	4	5	5	24	14	38	15
234	2	2	2	2	2	1	2	2	1	2	2	3	2	1	2	2	2	2	1	5	5	3	4	4	4	3	4	4	4	5	22	13	35	17
235	2	1	1	2	2	1	1	4	1	2	2	2	1	1	1	2	2	2	2	3	3	4	4	4	3	2	3	4	2	2	20	8	28	14
236	2	2	3	2	4	3	2	4	1	1	2	3	1	2	2	1	1	1	1	3	4	4	3	4	4	4	1	5	5	5	20	15	35	11
237	1	1	1	3	2	1	1	1	2	1	2	2	1	2	2	1	1	1	1	2	2	2	4	4	4	4	2	4	4	4	20	12	32	8
238	2	2	3	2	3	3	3	1	1	1	2	2	1	2	2	3	2	4	2	2	3	4	4	4	2	2	2	4	3	2	18	9	27	16
239	2	1	2	2	2	1	1	2	2	1	2	2	1	1	2	1	1	1	1	3	3	4	4	4	4	2	4	4	4	4	22	12	34	10
240	2	2	3	2	3	1	3	3	2	1	2	2	1	1	2	4	4	3	3	2	2	4	4	4	4	4	4	4	4	4	24	12	36	18
241	2	1	1	2	2	1	2	2	2	2	2	2	3	1	2	4	4	1	1	4	3	5	5	5	5	2	3	5	5	5	25	15	40	17
242	2	2	3	2	3	2	2	4	2	3	2	2	1	1	1	4	3	4	3	3	4	4	4	4	4	2	2	4	4	3	20	11	31	21
243	2	1	1	2	2	1	2	2	2	3	1	3	1	1	1	3	4	5	4	4	5	2	5	2	2	1	3	3	2	3	15	8	23	25
244	2	1	2	2	2	1	1	2	2	3	1	3	3	1	1	4	4	5	4	4	5	2	4	3	2	1	1	3	1	3	13	7	20	26
245	2	1	1	1	2	1	1	1	2	2	2	3	1	1	1	3	3	3	3	3	4	4	3	3	1	1	3	3	2	3	15	8	23	19
246	2	1	2	2	2	1	1	2	2	1	2	3	1	1	2	3	2	2	3	3	3	3	3	3	3	4	4	4	4	4	20	12	32	16
247	2	2	3	2	3	1	3	3	1	2	2	3	3	1	2	3	3	4	3	2	2	3	3	3	3	2	3	3	2	2	17	7	24	17
248	2	1	3	2	2	1	2	2	2	2	2	2	2	1	2	3	2	2	2	4	4	4	4	4	4	4	4	4	4	4	24	12	36	17
249	2	2	3	1	2	1	3	3	2	2	2	3	3	1	2	3	3	2	2	4	4	3	3	3	3	3	3	3	3	3	18	9	27	18
250	2	1	1	1	2	1	1	2	2	1	2	3	1	1	1	4	3	4	3	3	3	4	4	4	4	2	3	4	4	4	21	12	33	20
251	2	1	2	1	2	1	1	2	2	1	2	2	1	1	2	3	2	3	3	3	3	3	3	3	3	3	3	3	3	3	18	9	27	17
252	2	4	3	2	4	3	3	2	1	1	2	2	2	2	2	1	1	1	2	4	4	4	4	4	4	2	2	4	4	4	20	12	32	13
253	2	1	1	2	1	1	1	1	2	2	2	3	1	1	2	5	3	3	3	3	3	3	2	2	3	2	2	2	3	3	14	8	22	20
254	2	3	3	2	3	1	3	2	1	1	2	2	1	2	1	4	4	5	4	1	2	3	3	3	4	1	1	2	2	2	15	6	21	20
256	2	2	3	2	3	2	2	2	2	2	2	3	1	2	2	3	2	2	2	4	4	4	4	4	4	3	3	4	4	4	22	12	34	17
257	2	2	4	1	2	1	2	2	2	1	2	2	2	1	2	4	2	2	2	4	4	2	4	4	4	2	3	4	4	4	19	12	31	18
258	2	1	1	2	1	1	1	1	2	3	2	3	3	1	1	4	4	4	4	3	3	4	4	4	4	2	3	3	3	2	21	8	29	22
259	2	1	3	2	2	1	1	1	2	2	2	3	1	1	2	3	3	3	3	3	3	4	4	4	4	1	1	4	3	3	18	10	28	18
260	2	1	3	2	2	1	2	1	2	3	1	2	2	1	2	4	2	2	2	4	3	5	3	5	3	2	3	5	3	5	21	13	34	17
261	2	1	3	2	2	1	2	3	2	1	2	2	2	1	2	1	1	1	1	5	5	5	5	5	5	2	2	5	5	3	24	13	37	14
262	2	1	1	1	1	1	1	1	2	1	2	2	2	1	2	2	1	1	1	5	5	4	4	4	4	4	2	4	4	4	22	12	34	15
263	2	2	3	2	3	1	3	2	1	2	2	3	1	1	1	3	3	3	3	3	3	3	3	3	3	2	2	2	2	2	16	6	22	18
264	2	4	3	1	3	1	3	2	1	2	1	2	1	2	2	3	2	2	2	2	3	3	3	3	3	2	2	4	4	4	16	12	28	14
265	2	3	3	2	4	3	3	4	1	1	2	3	1	2	2	4	3	3	2	2	2	5	4	4	4	2	2	3	3	4	21	10	31	16
266	2	2	3	2	3	2	3	2	2	3	1	3	3	1	1	4	3	4	2	2	2	2	4	3	4	3	3	4	4	4	19	12	31	17
268	2	2	1	2	3	1	3	3	1	1	2	3	2	1	2	3	2	2	2	2	2	4	4	4	4	3	3	4	4	4	22	12	34	13
269	1	1	1	2	1	1	1	2	2	1	2	2	1	1	2	1	1	1	1	5	5	4	4	4	4	4	4	4	4	4	24	12	36	14
270	2	2	3	2	3	2	2	2	1	1	2	2	1	2	1	2	2	2	3	4	4	4	4	4	5	2	2	4	2	4	21	10	31	17
271	2	3	3	2	4	2	3	3	1	2	2	2	1	2	2	2	1	1	1	1	1	5	5	5	5	3	2	5	5	5	25	15	40	7
272	2	2	3	2	2	1	2	1	2	1	2	2	3	1	2	2	2	2	2	4	4	4	3	4	4	4	2	4	4	4	21	12	33	16
273	2	2	3	2	3	1	2	2	1	1	2	2	2	1	1	1	2	2	2	4	4	5	5	5	5	2	2	5	5	5	24	15	39	15
274	2	4	3	1	4	3	3	4	1	2	1	3	1	2	2	3	3	2	2	2	2	4	4	4	3	3	2	4	4	4	20	12	32	14
275	2	1	2	2	2	1	2	2	2	1	2	2	2	1	1	3	3	3	3	3	3	3	3	3	3	3	3	3	3	3	18	9	27	18
276	2	1	1	2	2	1	2	2	2	1	1	2	1	1	2	2	2	2	2	2	2	4	4	4	3	2	4	5	4	4	21	13	34	12
277	2	2	3	2	2	1	3	3	2	2	2	3	1	1	1	4	3	4	3	3	3	4	4	4	4	2	2	4	2	4	20	10	30	20
278	2	2	3	2	3	2	3	3	2	1	2	2	2	1	2	3	2	3	3	2	2	3	4	4	3	2	2	4	3	3	18	10	28	15
279	1	1	1	2	1	1	1	1	2	1	2	3	1	1	1	4	4	4	4	2	2	2	3	3	2	2	3	2	3	2	15	7	22	20
280	2	1	2	1	2	1	1	2	2	2	2	2	1	1	1	4	3	4	4	4	3	4	4	4	4	2	2	4	4	4	20	12	32	22
283	2	2	3	2	2	1	2	2	2	2	2	3	1	1	1	5	5	5	5	1	5	1	1	4	4	1	5	1	1	1	16	3	19	26
284	2	2	3	2	3	1	2	2	2	2	2	2	2	1	2	2	2	4	2	2	4	2	3	4	3	1	2	4	4	4	15	12	27	16
285	2	2	1	2	2	1	2	2	2	2	2	3	1	1	1	5	4	5	4	3	4	3	4	3	2	2	2	4	4	4	16	12	28	25
286	2	2	3	2	2	2	2	1	2	2	2	2	2	1	2	4	2	3	3	2	3	4	4	3	4	3	3	4	4	4	21	12	33	17
287	2	2	3	2	3	2	3	2	1	1	2	2	1	2	2	1	1	1	1	1	1	5	5	5	5	5	5	5	5	5	30	15	45	6
288	2	1	2	2	2	1	1	2	2	1	2	2	3	1	1	2	2	2	2	2	2	5	5	5	5	3	2	3	4	5	25	12	37	12
289	2	1	1	2	2	1	1	2	2	1	2	3	1	1	1	1	1	1	1	2	4	5	5	4	4	2	3	5	4	4	23	13	36	10
291	2	2	3	1	2	1	1	1	2	2	2	3	1	1	2	2	1	1	5	1	4	4	4	4	4	2	2	4	4	4	20	12	32	14
292	2	2	3	2	3	2	2	2	1	1	1	3	1	1	1	3	2	2	2	1	2	5	5	5	5	2	2	5	5	5	24	15	39	12
293	2	2	3	2	1	1	2	1	2	2	2	2	1	1	2	1	3	1	4	1	2	5	5	5	5	2	4	5	5	5	26	15	41	12
294	2	2	3	2	3	2	2	2	2	1	2	2	2	2	1	2	2	3	1	2	4	4	4	4	5	4	2	4	3	4	23	11	34	14
295	2	1	3	2	3	2	2	2	1	2	2	3	1	2	1	5	3	5	5	1	1	4	4	4	4	4	4	4	4	4	24	12	36	20
296	2	2	3	2	3	1	3	2	2	1	2	3	1	1	2	1	1	1	1	5	5	4	4	4	4	4	4	4	4	4	24	12	36	14
297	2	1	2	2	2	1	1	1	2	1	2	2	1	1	2	1	1	1	1	1	1	5	5	5	5	5	5	5	5	5	30	15	45	6
298	2	2	3	2	2	1	2	3	2	1	2	2	1	1	1	4	3	3	3	3	3	4	4	4	4	2	2	4	4	4	20	12	32	19
300	2	1	1	2	2	1	2	2	2	2	2	3	1	1	1	3	3	3	3	3	3	3	4	4	4	4	3	4	4	4	22	12	34	18
301	2	2	3	2	3	1	3	2	2	1	1	3	2	1	1	3	3	3	3	3	3	2	2	2	2	2	2	2	2	2	12	6	18	18
302	2	2	3	2	1	1	3	2	2	1	2	2	2	1	1	5	1	3	1	1	1	1	1	1	1	2	1	1	1	1	7	3	10	12
303	2	1	1	1	1	1	1	3	2	1	2	2	1	1	2	1	1	1	1	5	5	5	5	5	5	5	5	5	5	5	30	15	45	14
304	2	2	3	2	3	2	3	1	1	1	1	2	1	2	2	3	3	3	3	3	3	2	2	2	2	4	2	4	4	4	14	12	26	18
305	2	3	3	1	3	1	3	2	1	1	1	2	2	2	2	1	1	1	1	1	1	5	5	4	4	4	2	5	5	5	24	15	39	6
307	2	2	4	2	3	1	3	1	2	1	2	2	1	1	2	2	2	3	2	5	5	4	5	4	4	4	2	4	4	4	23	12	35	19
308	2	1	3	1	2	1	2	1	1	3	2	2	3	1	2	3	3	3	3	3	3	3	3	3	3	3	3	3	3	3	18	9	27	18
309	2	2	3	2	2	1	2	4	2	3	1	3	1	1	1	5	5	5	5	2	4	5	5	5	4	1	4	3	1	2	24	6	30	26
310	2	3	3	2	4	3	3	3	1	1	2	3	3	2	1	4	4	4	4	4	4	5	5	5	4	2	4	3	3	3	25	9	34	24
311	2	2	1	2	2	1	1	3	2	1	2	2	1	1	2	3	2	3	3	3	3	4	4	4	4	4	3	4	4	4	23	12	35	17
313	2	2	1	2	2	1	2	2	1	2	2	3	1	1	1	4	4	4	4	2	2	3	3	3	3	2	2	3	2	2	16	7	23	20
314	2	1	2	2	2	1	1	2	2	1	1	2	3	1	2	4	4	4	4	2	1	5	5	5	5	3	2	5	3	4	25	12	37	19
315	2	2	1	2	3	1	2	2	2	2	2	2	1	1	2	3	3	4	3	4	2	4	4	4	4	2	2	4	4	3	20	11	31	19
316	2	1	1	1	1	1	1	1	2	2	2	2	3	1	2	3	2	2	4	3	3	3	2	4	2	4	4	4	4	3	19	11	30	17
317	2	1	2	2	2	1	1	1	2	1	2	3	3	1	2	3	3	3	3	3	3	3	3	3	3	3	3	3	3	3	18	9	27	18
318	2	2	4	1	2	2	3	2	2	1	1	2	2	2	1	1	2	2	1	4	4	5	5	5	5	5	5	5	4	5	30	14	44	14
320	2	1	3	2	2	1	2	2	2	3	1	3	1	1	2	3	3	3	3	3	3	3	3	3	3	3	3	3	3	3	18	9	27	18
321	2	1	3	2	2	1	1	2	2	1	2	1	2	2	2	2	1	1	1	1	2	3	4	3	2	4	3	4	4	4	19	12	31	8
322	2	2	3	2	2	1	1	2	2	2	2	2	3	1	1	4	4	3	3	3	3	3	3	3	3	3	3	3	3	3	18	9	27	20
323	2	2	1	2	3	1	2	3	2	2	2	3	1	1	2	4	2	3	2	2	4	4	4	4	4	2	2	4	4	4	20	12	32	17
324	2	2	3	2	2	1	2	2	2	1	2	2	1	1	2	2	2	2	2	2	2	4	4	4	4	2	2	4	4	4	20	12	32	12
325	2	3	3	2	4	3	3	2	1	2	2	3	2	2	1	4	3	3	4	3	4	4	3	4	3	1	1	3	2	2	16	7	23	21
326	2	1	1	2	2	1	1	2	2	3	2	3	1	1	2	4	4	4	3	2	4	4	4	4	4	2	4	2	4	4	22	10	32	21
327	2	1	1	2	2	1	1	3	2	1	2	2	1	1	2	3	2	2	2	2	2	4	4	4	4	2	2	4	4	4	20	12	32	13
328	2	2	1	2	3	1	2	2	2	1	2	2	2	1	1	2	1	2	2	3	3	5	1	4	4	4	4	4	4	4	22	12	34	13
329	2	1	1	2	3	2	2	2	2	2	1	2	1	1	2	4	4	4	4	2	3	5	5	5	5	3	3	5	5	5	26	15	41	21
330	2	4	4	2	4	1	3	3	1	1	2	1	2	2	2	1	1	1	1	2	2	4	5	3	5	5	4	5	5	5	26	15	41	8
331	2	1	1	2	1	1	1	2	1	2	2	3	2	1	1	4	2	3	3	2	3	4	5	4	4	2	2	2	2	2	21	6	27	17
332	2	3	3	2	3	1	3	3	1	1	2	2	1	2	2	1	1	1	1	5	1	5	5	5	5	5	5	5	5	5	30	15	45	10
333	2	1	1	2	2	1	2	2	2	2	2	2	2	1	1	1	3	3	4	2	5	2	4	3	5	3	3	4	2	4	20	10	30	18
334	2	2	1	2	2	1	1	2	2	1	2	2	1	1	1	1	1	2	1	5	1	4	2	4	3	3	1	3	3	3	17	9	26	11
336	2	1	1	2	1	1	1	2	2	1	2	2	1	1	2	1	1	1	1	5	5	5	5	5	5	4	4	4	5	4	28	13	41	14
337	2	1	3	2	2	1	2	2	2	1	2	3	3	1	1	4	1	1	1	2	2	4	4	4	4	3	1	3	3	4	20	10	30	11
338	2	2	3	2	3	1	2	3	2	1	2	3	3	1	2	4	3	3	4	3	5	4	3	3	4	1	1	3	3	3	16	9	25	22
339	2	2	1	2	2	1	2	2	2	1	2	3	1	1	2	4	4	3	3	3	3	3	3	3	3	3	3	3	3	3	18	9	27	20
340	1	1	1	1	2	1	1	2	2	1	2	2	1	1	1	1	1	1	1	2	2	4	4	4	4	4	2	4	2	4	22	10	32	8
341	2	2	3	2	3	1	3	3	1	1	2	2	1	1	2	1	1	1	1	5	5	5	5	4	4	2	3	4	4	4	23	12	35	14
342	1	1	2	1	1	1	1	1	2	1	2	2	1	2	1	3	3	3	3	3	3	2	2	3	3	3	3	3	3	3	16	9	25	18
343	2	2	3	2	3	1	2	2	2	1	2	3	1	1	2	1	1	1	1	1	1	5	5	5	5	5	2	5	5	5	27	15	42	6
344	1	1	1	2	2	1	1	2	2	1	2	3	1	1	1	4	4	4	4	2	2	2	2	2	2	2	2	2	2	2	12	6	18	20
345	2	1	1	1	2	1	1	1	2	2	2	2	1	1	1	2	2	2	2	2	4	4	4	2	4	2	2	4	4	4	18	12	30	14
348	2	1	2	2	2	1	2	2	2	2	2	3	1	1	2	3	2	3	2	2	3	3	2	3	3	2	1	4	4	3	14	11	25	15
349	2	2	1	2	1	1	3	2	2	2	2	3	2	1	2	5	4	4	4	2	5	5	2	4	3	1	1	5	4	5	16	14	30	24
351	2	1	2	2	2	1	1	2	2	2	2	2	2	1	2	3	2	1	1	1	2	5	5	3	4	4	4	4	4	3	25	11	36	10
352	2	1	1	1	1	1	1	2	2	1	2	3	3	1	1	2	1	1	1	2	1	5	5	5	5	2	1	4	3	3	23	10	33	8
353	2	2	3	2	3	1	3	3	2	1	2	2	1	1	2	1	1	2	1	2	2	5	5	4	5	4	3	5	4	5	26	14	40	9
354	2	1	1	1	1	1	1	1	2	1	2	2	1	1	2	2	2	2	2	3	2	5	5	5	4	3	4	5	5	5	26	15	41	13
355	1	1	3	2	2	1	2	2	2	1	2	2	1	1	1	3	2	2	2	4	4	4	4	4	4	2	2	4	3	3	20	10	30	17
356	2	1	1	2	2	1	1	4	2	2	1	2	3	1	2	2	2	2	2	2	4	5	5	5	5	2	1	4	4	4	23	12	35	14
357	2	1	1	2	2	1	1	1	2	1	2	2	1	1	2	3	1	1	1	5	5	5	5	5	5	5	1	5	5	5	26	15	41	16
358	2	2	3	2	2	1	2	2	2	2	2	3	2	1	2	2	2	2	2	2	2	4	4	4	4	2	4	4	4	4	22	12	34	12
359	2	1	1	2	1	1	1	2	2	1	1	2	1	1	1	2	2	2	2	3	3	3	3	3	4	3	4	5	3	3	20	11	31	14
361	2	1	1	2	1	1	1	2	2	2	2	2	1	1	1	3	2	2	3	3	3	4	4	2	4	2	2	4	2	3	18	9	27	16
362	2	2	3	2	2	1	1	2	2	1	2	3	1	1	2	4	3	3	2	2	2	4	4	4	4	2	2	4	4	4	20	12	32	16
363	2	1	1	2	2	1	1	2	2	2	2	2	1	1	2	2	1	2	1	2	2	4	4	4	4	4	3	4	4	4	23	12	35	10
364	1	2	3	2	3	2	3	2	2	1	2	3	1	1	2	3	3	3	3	3	3	5	5	5	5	5	5	5	5	5	30	15	45	18
365	2	1	1	2	1	1	1	1	2	2	2	3	2	1	2	3	3	3	3	3	3	3	3	3	3	2	2	3	3	3	16	9	25	18
366	2	1	1	2	2	1	1	2	2	1	2	3	1	1	2	3	2	3	2	2	2	5	5	5	4	3	3	5	4	4	25	13	38	14
367	2	1	3	2	2	2	1	2	2	2	2	3	2	1	2	3	4	4	4	2	2	3	4	3	3	3	3	3	4	3	19	10	29	19
368	1	2	3	2	2	1	1	2	2	2	2	3	1	1	1	3	3	3	3	3	3	3	3	4	4	1	1	3	1	2	16	6	22	18
369	2	1	1	2	2	1	1	2	2	1	2	3	2	1	1	2	1	1	1	3	3	3	3	3	3	3	3	3	3	3	18	9	27	11
370	1	1	1	2	2	2	2	2	1	2	2	3	2	1	1	5	4	4	4	3	4	5	2	5	3	2	1	4	4	4	18	12	30	24
371	2	2	3	2	3	2	3	3	2	1	2	3	1	1	2	2	1	2	1	1	2	4	4	4	4	3	2	3	4	4	21	11	32	9
372	2	2	3	2	3	1	2	2	2	1	2	2	1	1	2	2	1	1	1	2	2	4	4	4	4	4	4	4	4	4	24	12	36	9
373	1	2	3	2	2	2	2	3	2	1	2	2	3	1	1	4	2	4	4	2	2	2	2	3	4	2	2	2	1	3	15	6	21	18
374	2	2	3	2	2	1	2	2	2	2	2	3	1	2	2	3	3	4	2	2	3	3	3	3	3	3	3	3	3	3	18	9	27	17
375	2	2	3	2	2	1	3	2	2	1	2	2	1	2	2	2	2	2	1	2	4	5	5	5	5	4	3	5	4	4	27	13	40	13
376	2	1	2	2	2	1	1	2	2	1	2	3	2	1	1	3	2	2	2	4	2	3	3	3	4	2	2	4	4	3	17	11	28	15
377	2	2	3	2	3	1	2	2	2	1	2	3	2	1	2	3	3	3	3	3	3	4	4	4	4	3	3	4	4	4	22	12	34	18
378	2	1	1	1	1	1	1	2	2	1	2	3	1	1	2	3	4	4	4	3	4	3	3	3	3	2	3	3	3	3	17	9	26	22
379	2	1	1	1	1	1	1	1	2	1	1	2	1	1	1	3	2	2	2	3	3	3	3	3	3	2	2	3	3	3	16	9	25	15
380	2	1	1	1	2	1	2	2	2	1	1	2	2	1	1	4	4	4	2	1	3	4	5	5	5	1	2	5	4	5	22	14	36	18
381	1	1	1	2	2	1	1	2	2	2	2	3	1	1	2	4	3	4	4	2	3	2	1	1	2	2	1	4	4	4	9	12	21	20
384	2	2	3	2	2	1	2	2	2	1	2	3	1	1	2	4	4	4	4	4	4	4	3	4	4	2	4	4	4	4	21	12	33	24
385	1	2	3	2	3	2	3	3	1	1	2	3	3	1	1	3	3	3	3	3	3	4	4	4	4	2	2	3	4	4	20	11	31	18
386	2	2	3	2	3	1	2	2	2	2	2	3	2	2	1	2	2	3	2	2	3	4	3	3	3	2	2	3	3	3	17	9	26	14
387	2	1	3	2	2	2	1	2	1	1	2	2	1	1	2	1	1	1	1	5	5	4	4	4	4	4	3	4	4	4	23	12	35	14
389	1	1	2	2	1	1	2	2	2	2	2	2	1	1	2	1	1	1	1	2	1	5	5	5	5	2	5	5	5	5	27	15	42	7
390	1	2	3	2	1	1	2	2	2	1	2	3	1	1	1	4	4	4	4	3	4	4	4	4	4	2	2	3	3	3	20	9	29	23
391	1	2	3	2	3	2	2	2	2	2	2	3	2	1	1	4	3	4	4	2	2	4	4	4	4	1	1	4	2	4	18	10	28	19
392	2	2	2	2	2	1	2	2	1	1	2	3	1	1	2	4	2	4	2	2	2	4	4	4	3	2	2	3	2	3	19	8	27	16
393	2	2	3	2	3	2	2	3	2	1	2	3	2	1	2	1	1	1	1	5	5	5	5	5	5	4	4	4	4	4	28	12	40	14
394	2	2	3	2	2	1	2	2	1	1	2	2	1	1	2	1	1	1	1	5	5	4	4	4	4	2	2	5	5	5	20	15	35	14
395	2	2	3	2	3	2	2	3	1	1	2	3	1	1	2	3	2	1	2	1	1	4	5	4	5	3	4	5	5	5	25	15	40	10
396	2	2	3	2	3	2	2	3	2	1	2	3	1	1	1	4	4	4	2	2	2	4	4	4	4	2	2	4	3	5	20	12	32	18
397	2	2	1	2	2	1	2	2	2	2	2	3	1	1	2	3	2	2	2	3	4	4	4	4	4	3	3	3	3	3	22	9	31	16
398	2	2	3	2	3	1	2	2	1	1	2	2	2	1	2	2	2	2	2	4	4	3	4	4	4	3	4	4	3	3	22	10	32	16
399	2	2	3	2	3	1	2	3	1	1	2	2	2	1	2	4	3	3	4	5	5	2	2	2	2	4	4	4	4	4	16	12	28	24
400	2	2	3	2	3	1	3	1	1	1	2	2	1	1	2	3	1	1	1	3	3	3	4	4	4	3	3	4	5	3	21	12	33	12
401	2	2	3	1	3	2	2	2	1	1	2	2	1	1	2	4	2	1	1	4	4	2	2	2	2	2	2	2	2	2	12	6	18	16
402	1	1	1	2	2	1	2	3	1	1	2	2	1	1	1	2	2	3	2	3	4	4	3	4	2	2	2	4	4	4	17	12	29	16
404	2	2	3	2	3	2	3	3	1	1	2	2	1	1	2	2	2	2	1	2	4	5	5	5	5	4	5	5	5	5	29	15	44	13
405	1	1	3	2	2	3	2	4	2	1	2	3	1	2	2	1	1	1	1	1	1	5	5	5	5	5	5	5	5	5	30	15	45	6
406	2	1	3	2	1	1	1	2	2	1	2	3	1	2	2	3	3	2	3	3	3	4	4	4	3	3	3	3	3	3	21	9	30	17
408	2	2	4	2	2	1	1	2	2	1	2	2	2	1	2	2	2	2	2	4	4	4	4	3	5	3	2	4	4	5	21	13	34	16
409	2	1	2	2	2	2	2	3	1	1	2	2	1	1	2	3	3	3	3	3	3	1	2	1	1	1	2	1	2	2	8	5	13	18
410	2	2	2	2	2	2	2	3	2	3	2	3	1	1	2	4	3	4	4	2	4	3	4	3	5	2	2	4	4	4	19	12	31	21
411	1	2	3	2	3	2	2	3	2	2	2	2	1	1	2	1	1	2	3	2	3	4	3	3	2	3	2	2	3	2	17	7	24	12
413	2	1	1	1	1	1	1	1	2	1	2	2	2	1	2	1	1	1	1	5	5	5	5	5	5	4	4	5	5	4	28	14	42	14
414	2	2	3	2	3	1	3	2	1	1	1	2	1	1	2	2	2	2	2	4	4	4	4	4	4	3	4	4	4	4	23	12	35	16
415	2	2	3	2	3	3	3	4	1	1	2	2	2	1	1	2	2	2	1	4	5	4	5	4	4	4	3	4	4	4	24	12	36	16
416	2	1	1	1	1	1	2	2	2	1	2	2	1	1	2	2	2	2	2	2	3	5	5	5	5	4	4	4	4	4	28	12	40	13
417	2	2	3	2	3	2	2	4	1	1	2	2	1	1	1	2	1	1	1	2	2	4	4	4	4	2	3	4	4	4	21	12	33	9
418	2	2	3	2	3	1	3	3	1	1	2	3	2	1	2	3	2	2	3	3	3	3	3	3	2	3	3	4	4	1	17	9	26	16
419	1	2	1	2	2	1	2	2	1	1	2	3	2	1	2	4	3	4	4	2	2	2	2	2	2	2	2	2	2	1	12	5	17	19
420	2	2	3	2	3	2	2	3	1	1	2	2	3	1	2	5	5	5	5	1	1	1	2	1	1	1	1	1	1	1	7	3	10	22
421	2	2	3	2	3	1	2	2	1	2	2	2	1	1	1	2	2	2	2	2	2	2	2	2	2	3	2	4	4	3	13	11	24	12
422	1	1	1	2	2	1	1	2	2	1	2	2	2	1	1	1	1	1	1	5	5	4	4	4	4	2	2	3	4	5	20	12	32	14
423	2	2	3	2	2	1	2	2	2	1	1	2	1	1	2	1	1	1	1	5	5	4	2	4	4	3	4	4	4	4	21	12	33	14
424	2	2	1	2	3	2	2	2	1	1	2	3	1	1	1	3	2	3	2	3	4	4	4	3	4	2	3	4	4	4	20	12	32	17
425	2	3	3	2	3	2	3	2	2	2	2	3	2	2	2	2	1	1	1	1	1	4	5	4	5	4	2	5	5	5	24	15	39	7
426	2	2	3	2	3	1	2	3	1	2	1	3	1	1	2	1	1	2	1	1	2	5	5	4	5	2	3	5	5	4	24	14	38	8
427	2	1	2	2	2	1	1	2	2	2	2	2	2	2	2	3	4	4	4	2	2	4	4	2	5	2	3	4	3	3	20	10	30	19
428	2	2	3	2	3	1	3	3	1	1	2	3	1	1	1	1	1	1	1	5	5	4	4	4	4	2	2	3	3	3	20	9	29	14
429	2	2	1	2	3	2	2	2	2	2	2	2	2	2	2	2	1	2	1	4	5	3	4	4	4	3	3	4	4	4	21	12	33	15
430	2	1	2	2	2	1	1	2	2	2	2	3	1	2	2	3	4	2	2	3	4	1	1	1	1	1	1	1	1	1	6	3	9	18
431	2	2	3	2	2	2	1	4	2	2	1	2	2	1	2	2	2	2	2	1	1	4	4	4	5	1	1	5	5	5	19	15	34	10
432	2	2	3	2	3	1	2	1	1	2	2	3	1	1	1	3	2	3	2	3	3	4	4	4	4	1	2	4	4	4	19	12	31	16
433	2	1	1	2	2	1	1	2	1	1	2	3	1	1	1	4	4	4	3	3	4	3	3	3	3	3	3	4	4	2	18	10	28	22
434	2	2	3	2	3	1	2	2	1	2	2	3	1	1	2	2	2	2	2	4	4	5	5	4	4	2	2	1	1	4	22	6	28	16
435	2	2	4	2	3	3	2	4	2	2	2	2	1	2	1	2	2	2	2	4	4	5	5	5	5	4	1	5	5	5	25	15	40	16
436	2	2	3	2	2	1	2	2	1	1	2	3	1	1	2	4	3	3	4	2	3	3	3	3	3	2	2	4	2	4	16	10	26	19
437	2	2	3	2	2	1	2	2	2	2	2	2	1	1	2	2	2	2	1	2	2	4	4	4	4	3	4	4	4	4	23	12	35	11
438	2	2	3	2	3	2	2	3	1	1	2	2	1	1	2	2	1	1	1	3	3	4	4	4	4	3	2	5	5	4	21	14	35	11
439	2	1	1	2	2	1	1	3	1	1	2	3	1	1	1	1	1	1	1	5	5	4	5	4	5	1	1	5	5	4	20	14	34	14
440	2	1	1	2	2	1	2	2	2	2	2	3	3	1	2	2	2	2	2	2	2	4	4	4	4	4	4	4	4	4	24	12	36	12
441	2	2	3	2	3	1	3	3	1	1	2	2	1	2	2	1	1	1	4	3	3	5	5	5	5	5	1	5	5	5	26	15	41	13
442	2	2	3	2	3	1	3	2	1	1	2	2	1	2	2	2	2	2	2	3	4	4	4	4	4	5	3	5	5	5	24	15	39	15
443	2	2	3	2	3	2	3	4	2	1	2	2	2	1	2	1	1	1	1	2	2	5	5	5	5	5	3	4	4	4	28	12	40	8
444	2	2	3	2	2	1	2	2	2	2	2	3	1	1	2	3	3	3	3	3	3	3	3	3	3	3	3	3	3	3	18	9	27	18
445	2	1	1	1	1	1	1	1	2	2	2	3	3	1	2	2	2	2	3	2	2	2	3	2	2	2	2	4	3	3	13	10	23	13
446	2	1	1	1	1	1	1	1	2	1	2	2	2	1	1	3	1	3	1	5	5	4	4	4	4	3	3	4	4	4	22	12	34	18
447	1	2	3	2	3	2	3	3	1	1	2	3	1	1	1	1	1	1	1	5	5	4	5	4	5	1	2	5	5	5	21	15	36	14
448	2	2	3	2	3	2	2	3	1	1	2	2	2	1	2	3	3	3	3	3	3	2	2	2	2	2	2	2	2	2	12	6	18	18
449	2	2	3	1	2	1	2	3	2	1	2	2	2	1	2	3	1	3	1	1	1	4	4	4	4	3	2	4	3	4	21	11	32	10
450	2	1	1	2	1	1	1	1	2	2	2	2	2	2	2	2	2	2	2	2	2	3	4	2	3	4	2	4	4	4	18	12	30	12
451	2	1	2	2	2	1	1	2	2	2	2	2	2	1	1	3	3	4	3	2	3	3	3	3	3	3	3	3	3	3	18	9	27	18
452	1	2	1	2	2	1	2	3	2	2	2	2	3	1	2	4	4	4	4	4	4	4	5	4	4	1	2	4	4	4	20	12	32	24
453	2	2	3	2	3	1	3	4	1	1	2	2	2	1	1	4	4	4	4	2	3	3	4	4	4	2	2	4	4	4	19	12	31	21
454	1	4	3	2	2	1	1	2	2	1	2	1	2	1	2	2	1	1	1	5	5	5	5	4	4	3	3	5	4	5	24	14	38	15
455	2	1	1	2	1	1	1	1	2	1	2	2	2	1	2	3	3	4	3	4	4	4	4	4	4	2	3	3	3	3	21	9	30	21
456	2	1	3	2	2	2	1	2	2	1	2	3	1	1	1	3	3	2	2	3	4	2	4	5	5	2	2	3	3	4	20	10	30	17
457	2	2	3	2	3	2	3	3	2	1	2	3	2	2	2	4	2	5	5	4	4	5	5	5	5	2	2	4	4	5	24	13	37	24
459	2	1	1	2	1	1	1	1	2	2	2	2	1	1	2	5	4	5	5	3	3	3	4	4	4	1	3	4	4	4	19	12	31	25
461	1	1	1	2	1	1	1	2	2	1	2	3	1	1	2	4	3	2	2	2	4	5	4	5	4	4	4	4	4	4	26	12	38	17
462	2	2	2	2	3	3	2	3	2	1	2	2	1	2	2	4	2	3	2	2	3	5	5	5	4	3	2	5	3	4	24	12	36	16
463	2	2	3	2	3	2	3	3	1	1	2	2	3	1	2	1	2	1	1	1	1	5	4	4	5	2	2	4	4	4	22	12	34	7
464	2	2	3	2	3	1	3	2	1	1	2	3	1	1	1	3	1	2	1	3	3	4	5	5	5	4	2	5	4	4	25	13	38	13
465	2	1	1	2	2	1	1	1	2	2	1	2	2	1	2	3	2	2	2	3	4	4	4	4	4	2	4	5	1	4	22	10	32	16
466	2	2	3	2	3	2	2	2	2	2	1	3	2	1	1	5	5	5	5	1	1	4	4	4	4	5	4	4	4	4	25	12	37	22
467	1	1	3	2	2	2	2	2	2	1	2	2	1	1	2	2	1	1	1	5	2	4	4	4	4	4	2	4	4	4	22	12	34	12
469	2	1	1	2	2	1	1	4	2	1	2	2	1	1	2	1	1	1	1	2	2	5	5	5	5	5	3	5	5	5	28	15	43	8
470	2	1	1	2	2	1	1	1	2	2	2	2	1	1	2	3	2	3	2	4	5	2	2	2	2	2	2	2	2	2	12	6	18	19
471	2	2	3	2	2	1	2	4	2	1	2	2	1	1	2	5	4	3	3	3	3	4	4	4	4	3	4	4	4	4	23	12	35	21
472	2	1	1	2	1	1	1	3	2	1	2	3	3	1	1	2	1	2	2	3	2	2	4	5	4	2	2	4	4	4	19	12	31	12
473	1	2	3	2	2	2	2	2	1	2	2	2	1	2	1	1	1	1	1	5	5	5	5	5	5	2	2	5	5	5	24	15	39	14
474	2	2	3	2	3	1	3	1	2	1	2	3	1	1	2	2	1	1	4	4	1	4	4	4	5	3	2	4	4	3	22	11	33	13
475	2	2	3	2	3	2	2	3	1	2	2	2	1	1	2	4	2	4	3	2	2	2	3	2	3	2	2	3	2	2	14	7	21	17
477	2	1	3	2	2	1	1	1	2	1	2	2	1	1	2	4	3	2	2	4	4	5	4	4	4	4	4	4	4	4	25	12	37	19
478	2	2	3	2	3	1	1	1	2	1	2	3	1	1	2	4	1	1	1	1	1	4	4	4	4	4	2	4	4	4	22	12	34	9
479	2	2	3	2	2	1	3	3	2	1	2	2	1	1	2	1	1	1	1	5	5	5	5	5	5	5	5	5	5	5	30	15	45	14
480	2	2	3	2	2	1	2	3	1	1	2	3	1	1	2	2	2	2	2	2	2	4	4	4	4	2	4	4	4	2	22	10	32	12
481	2	2	3	2	2	1	2	3	2	1	2	2	1	1	1	3	2	3	2	2	3	3	3	3	3	3	3	3	3	3	18	9	27	15
482	2	1	2	2	2	1	1	2	2	2	1	2	2	1	2	1	1	1	1	5	5	5	5	5	5	3	3	5	5	5	26	15	41	14
483	2	1	2	2	2	1	1	3	1	1	2	2	1	1	2	2	2	2	2	3	3	4	4	4	4	3	2	4	4	4	21	12	33	14
487	1	2	3	2	2	1	2	3	2	1	2	3	1	1	2	1	1	1	1	1	1	4	4	4	1	1	1	5	5	1	15	11	26	6
488	2	2	3	2	3	1	3	4	2	1	2	2	3	1	2	2	2	4	2	2	2	5	5	5	5	2	2	4	4	4	24	12	36	14
489	2	1	1	2	2	1	2	3	2	2	2	3	2	1	1	4	4	4	4	2	2	2	2	2	2	2	2	2	2	2	12	6	18	20
490	2	3	3	1	3	3	3	2	2	1	2	2	1	2	2	2	2	2	2	2	2	4	3	4	4	2	2	4	4	4	19	12	31	12
491	2	1	3	2	2	1	1	4	2	1	2	2	1	1	2	1	1	1	2	3	3	5	5	4	5	3	3	5	5	3	25	13	38	11
496	1	2	3	2	2	3	3	4	1	1	2	3	1	2	2	2	1	1	1	2	2	5	5	5	4	2	2	5	5	5	23	15	38	9
497	1	1	1	2	2	1	2	2	2	2	2	2	2	1	2	2	2	2	2	4	4	4	4	4	4	2	4	4	4	3	22	11	33	16
498	2	1	3	2	2	1	1	2	2	1	2	2	1	1	2	3	2	2	2	2	4	4	4	4	4	3	2	4	4	4	21	12	33	15
499	2	1	1	1	1	1	1	1	2	1	2	2	1	1	2	1	2	2	2	4	4	4	4	4	3	3	4	4	4	4	22	12	34	15
500	2	2	3	2	2	1	2	4	2	1	2	2	2	2	2	3	2	3	2	2	3	5	5	4	5	3	3	4	2	4	25	10	35	15
506	2	1	1	2	2	1	2	1	2	2	1	3	1	1	2	3	4	3	3	3	2	2	2	2	2	2	2	2	2	2	12	6	18	18
510	2	1	1	1	1	1	1	3	2	2	2	3	3	1	2	3	3	2	3	3	3	3	4	4	4	4	4	4	4	4	23	12	35	17
511	2	2	3	2	1	1	1	2	2	1	2	3	3	1	1	5	4	3	3	3	3	2	2	2	2	2	2	2	2	2	12	6	18	21
512	2	2	3	2	3	2	2	2	2	2	2	3	1	1	1	3	3	3	3	2	2	4	4	4	4	1	2	2	3	3	19	8	27	16
513	2	3	3	2	3	1	3	1	2	1	2	2	1	1	1	4	4	3	3	1	1	4	4	3	5	4	2	4	4	3	22	11	33	16
514	2	2	3	2	3	2	3	3	2	1	2	2	1	1	2	3	3	2	3	3	3	3	3	4	3	2	2	3	4	3	17	10	27	17
515	2	2	3	2	2	1	3	3	2	2	2	3	1	1	1	3	4	4	4	2	2	3	3	3	3	1	1	3	3	3	14	9	23	19
516	2	1	3	2	2	1	1	2	2	2	2	3	2	1	2	2	3	4	3	2	4	4	4	3	4	2	2	4	4	4	19	12	31	18
517	2	1	1	1	1	1	1	3	2	1	2	2	2	1	2	1	1	1	1	5	5	5	5	5	5	5	5	5	5	5	30	15	45	14
518	2	1	2	1	1	1	1	1	2	3	2	3	3	1	2	5	5	3	4	2	3	3	4	3	4	2	3	4	4	4	19	12	31	22
519	1	1	1	2	2	3	1	2	1	3	1	3	3	1	1	1	2	2	2	2	2	4	4	4	3	2	1	5	3	3	18	11	29	11
520	2	2	3	2	3	1	2	1	2	1	2	2	2	1	1	1	1	1	1	5	1	4	4	4	4	5	3	5	5	5	24	15	39	10
521	2	2	3	2	3	1	3	3	2	2	1	3	1	1	1	4	3	4	4	2	4	5	5	5	5	3	5	5	5	5	28	15	43	21
522	2	1	1	2	2	1	1	2	2	2	2	3	2	1	2	3	3	3	3	3	3	4	4	4	4	2	2	4	4	4	20	12	32	18
523	2	1	3	2	2	1	2	2	2	1	2	3	1	1	2	2	3	3	3	3	3	5	5	4	5	2	1	3	2	3	22	8	30	17
524	2	2	3	2	3	1	3	3	2	2	1	2	1	1	1	3	2	3	2	2	4	3	3	3	3	2	2	3	3	3	16	9	25	16
525	2	1	1	1	2	1	1	2	2	1	2	3	1	1	2	2	2	3	2	2	4	4	4	2	3	2	2	5	5	4	17	14	31	15
526	2	3	3	2	3	3	3	1	2	1	2	3	1	1	2	3	3	3	3	3	3	4	4	4	4	1	1	3	3	3	18	9	27	18
527	2	1	1	2	2	1	1	3	2	2	2	3	3	1	2	3	2	4	3	3	3	4	5	5	5	2	1	4	5	4	22	13	35	18
528	2	2	3	2	3	1	2	2	2	1	1	2	2	1	2	4	4	2	1	1	1	4	5	5	4	2	2	5	4	3	22	12	34	13
529	2	2	2	2	2	3	2	1	2	2	1	2	3	2	2	4	4	4	4	2	2	4	3	3	3	4	2	4	4	4	19	12	31	20
530	2	3	3	2	3	3	3	4	1	1	2	2	2	2	2	1	1	2	2	4	4	4	4	4	4	4	2	4	4	4	22	12	34	14
531	2	1	1	1	2	1	1	2	2	2	2	3	2	1	1	5	5	5	5	5	5	2	3	3	3	3	3	3	3	3	17	9	26	30
532	2	1	1	2	1	1	1	1	2	1	2	2	2	1	2	2	2	1	1	3	2	4	2	3	3	2	2	2	4	3	16	9	25	11
533	2	2	3	2	2	1	2	2	2	2	2	2	2	1	1	4	3	5	5	4	5	2	5	2	5	1	1	2	2	2	16	6	22	26
534	2	2	1	2	3	2	3	4	2	1	2	3	2	1	1	3	2	3	3	2	3	4	5	4	5	3	1	5	5	5	22	15	37	16
535	2	3	1	2	4	3	3	4	1	1	2	3	2	2	2	1	1	1	1	5	5	4	4	4	4	4	4	3	4	4	24	11	35	14
536	2	2	3	1	2	3	1	1	2	1	2	2	1	1	2	3	2	2	2	2	2	3	4	3	3	3	2	3	3	3	18	9	27	13
537	2	2	4	2	3	1	3	3	2	1	2	2	2	1	2	1	1	1	1	5	5	5	5	5	5	5	5	5	5	5	30	15	45	14
539	2	2	3	2	1	2	2	3	2	1	2	1	2	1	2	1	1	1	1	1	1	5	5	5	5	5	5	5	5	5	30	15	45	6
540	2	2	3	2	3	1	3	3	2	2	2	3	1	1	1	2	2	2	2	4	4	2	3	2	3	1	3	3	2	3	14	8	22	16
541	2	1	1	2	1	1	1	2	2	1	2	3	2	1	1	2	2	2	2	5	5	4	4	4	4	3	3	3	2	2	22	7	29	18
542	2	1	1	2	2	1	1	4	2	1	2	3	2	1	2	2	3	2	2	4	4	4	3	4	4	2	2	4	4	4	19	12	31	17
546	2	2	3	2	3	2	2	2	2	2	2	3	1	1	2	3	3	3	3	4	4	4	4	4	4	2	2	4	4	4	20	12	32	20
547	2	1	1	2	2	1	2	3	1	2	2	2	1	1	2	2	2	2	1	2	2	4	5	4	5	2	1	5	5	5	21	15	36	11
548	2	2	3	2	2	2	3	2	2	1	2	3	1	1	2	1	1	1	1	1	1	4	4	4	4	4	2	5	4	5	22	14	36	6
549	2	1	1	2	2	1	2	2	2	2	2	2	2	1	1	4	3	4	4	3	4	4	5	2	5	2	3	4	2	3	21	9	30	22
550	2	2	3	3	3	1	3	4	1	2	2	3	1	1	1	3	3	3	3	3	3	2	2	2	2	2	2	2	2	2	12	6	18	18
552	1	2	3	2	2	1	2	3	2	1	2	3	1	1	2	2	2	2	2	4	4	4	4	4	4	4	3	4	4	5	23	13	36	16
553	2	2	3	2	2	1	2	2	2	2	2	3	3	1	1	4	4	4	4	1	1	3	5	3	2	1	1	5	2	2	15	9	24	18
554	2	2	3	2	3	2	2	4	2	1	2	3	2	1	1	3	4	3	4	2	2	2	2	2	3	3	2	3	2	3	14	8	22	18
555	2	1	1	1	1	1	1	1	2	1	2	3	2	1	2	4	3	2	2	4	4	2	2	4	2	1	2	3	3	3	13	9	22	19
556	2	2	3	2	3	2	3	3	2	2	2	3	1	1	2	5	4	5	5	1	4	3	2	4	2	1	1	3	3	2	13	8	21	24
557	2	1	1	2	1	1	1	1	2	1	2	2	3	1	1	2	1	2	1	1	1	4	4	5	5	2	2	4	4	5	22	13	35	8
559	2	2	3	2	2	1	1	1	2	1	2	3	2	1	2	1	1	1	1	2	2	5	5	5	4	2	4	4	4	4	25	12	37	8
560	2	1	1	2	2	1	1	3	2	2	2	3	2	1	1	3	2	3	2	2	3	4	4	4	4	2	3	3	3	3	21	9	30	15
561	2	1	1	2	2	1	1	1	2	2	2	2	3	1	1	3	2	3	3	2	3	4	4	4	4	2	2	4	4	3	20	11	31	16
562	1	1	1	2	1	1	1	1	2	1	2	2	3	1	2	2	1	1	1	2	2	4	4	4	4	2	3	4	4	4	21	12	33	9
565	2	2	3	2	3	2	1	2	1	2	2	2	1	1	2	3	2	2	2	2	2	4	4	4	4	3	3	4	4	4	22	12	34	13
566	2	2	4	2	3	1	3	3	2	1	2	3	1	1	2	3	2	2	2	4	4	3	4	3	3	2	3	3	3	3	18	9	27	17
567	2	2	3	1	2	1	3	2	2	2	2	2	1	1	2	3	3	3	2	4	4	2	3	4	4	2	2	3	3	3	17	9	26	19
568	2	2	3	2	3	2	3	3	1	1	2	1	2	1	2	2	1	2	2	2	3	4	5	4	5	4	2	5	5	4	24	14	38	12
569	2	1	1	1	1	1	1	1	2	1	2	3	1	1	2	3	3	3	3	3	3	2	2	2	2	2	2	2	2	2	12	6	18	18
570	2	1	3	1	1	1	1	1	2	1	2	2	3	1	1	1	1	1	1	5	5	4	5	5	4	2	2	4	4	4	22	12	34	14
571	2	1	1	2	2	1	1	1	1	2	2	2	1	1	1	3	2	4	3	3	4	4	4	4	4	2	2	4	4	4	20	12	32	19
572	2	2	3	1	2	1	1	1	2	1	2	3	3	1	2	3	4	4	3	4	4	2	2	3	3	3	2	3	3	3	15	9	24	22
573	1	1	1	2	1	1	1	2	2	3	2	3	1	1	1	5	5	5	5	3	4	1	5	1	1	1	1	1	1	1	10	3	13	27
574	2	1	1	1	1	1	1	1	2	1	2	3	2	1	1	3	1	3	2	5	3	3	3	3	3	1	2	4	4	4	15	12	27	17
575	2	2	3	2	3	3	3	1	2	2	1	2	1	2	2	2	3	2	3	2	4	4	4	4	4	2	3	4	4	4	21	12	33	16
576	2	3	3	2	3	1	3	3	2	2	2	2	1	1	1	3	1	4	2	2	4	4	4	4	4	2	2	4	4	4	20	12	32	16
577	2	2	2	2	3	1	3	3	2	2	2	2	1	1	1	2	2	2	2	4	4	5	4	4	4	2	4	4	3	3	23	10	33	16
578	2	1	1	1	1	1	1	1	2	1	2	2	1	1	2	3	2	2	2	4	4	4	4	4	4	3	3	3	3	3	22	9	31	17
579	2	1	1	1	1	1	1	1	2	1	2	2	1	2	2	2	3	2	2	5	5	4	4	4	4	2	2	5	5	5	20	15	35	19
580	2	1	3	2	2	1	1	2	2	1	1	3	1	1	2	3	1	1	1	2	2	2	4	2	4	2	2	5	5	5	16	15	31	10
581	2	1	2	2	2	1	1	2	2	1	2	3	2	1	2	3	3	4	2	2	4	5	5	4	5	3	2	4	4	5	24	13	37	18
583	2	2	3	2	4	3	3	4	1	1	2	3	1	1	1	3	2	2	2	2	2	4	4	4	4	3	2	4	4	4	21	12	33	13
584	2	2	3	2	4	1	3	3	1	1	2	3	1	2	2	2	1	2	1	2	2	5	5	5	5	4	2	4	5	4	26	13	39	10
585	2	3	3	2	3	2	3	3	2	1	2	3	1	2	2	2	2	2	2	1	1	4	5	4	4	2	2	4	4	4	21	12	33	10
586	2	1	3	2	2	1	2	2	2	1	2	3	1	1	2	3	3	4	4	2	2	5	5	5	5	2	1	5	2	4	23	11	34	18
587	2	2	3	2	2	1	1	2	1	1	2	2	1	1	2	1	1	1	1	5	5	4	5	5	5	3	3	4	3	4	25	11	36	14
588	1	1	3	2	2	1	1	2	2	2	2	2	2	1	2	3	2	2	2	4	5	3	3	4	3	3	2	3	3	4	18	10	28	18
589	2	1	1	1	1	1	1	3	2	1	2	1	1	1	2	1	1	1	1	1	1	5	5	5	5	5	5	5	5	5	30	15	45	6
590	2	1	1	2	2	1	1	2	2	1	2	2	3	1	2	4	2	4	3	3	4	4	4	3	4	2	3	3	3	3	20	9	29	20
591	2	2	3	2	3	3	2	3	2	1	2	2	3	2	2	1	1	1	1	1	1	5	5	5	5	5	4	5	5	5	29	15	44	6
592	2	2	3	2	2	1	1	2	2	1	2	3	1	1	1	4	2	4	2	2	2	4	4	4	4	2	2	4	3	3	20	10	30	16
593	2	1	2	2	2	1	1	2	2	1	2	2	1	1	2	1	1	1	1	5	5	4	4	4	4	3	3	4	4	4	22	12	34	14
594	2	1	1	1	1	1	1	1	2	1	2	2	3	1	2	2	1	1	1	5	5	5	5	5	5	5	5	5	5	5	30	15	45	15
595	2	2	3	2	3	1	2	2	1	2	2	3	1	1	1	3	3	4	3	3	3	4	3	3	2	2	2	3	3	3	16	9	25	19
596	2	2	3	2	2	1	1	2	2	1	2	2	3	1	2	1	1	1	1	2	2	4	4	4	4	4	4	4	4	4	24	12	36	8
597	2	1	2	1	1	1	1	1	2	3	2	3	2	1	2	4	4	4	4	2	2	2	2	2	2	2	2	3	3	3	12	9	21	20
599	1	1	1	2	1	1	1	1	2	2	2	3	3	1	1	1	1	1	1	5	5	2	2	2	2	2	2	2	2	2	12	6	18	14
600	1	1	1	3	1	1	1	2	1	2	1	2	1	1	2	2	4	2	4	2	4	3	4	4	3	4	4	3	3	3	22	9	31	18
601	2	2	3	2	3	1	2	2	2	2	2	3	1	1	2	3	3	3	3	3	3	3	3	3	3	3	3	3	3	3	18	9	27	18
602	2	2	3	2	2	1	2	2	2	1	2	3	1	1	2	2	1	1	1	4	4	4	4	4	4	2	2	4	4	4	20	12	32	13
604	2	1	3	2	2	1	1	2	2	1	2	2	1	1	2	2	2	2	2	4	4	4	4	4	4	4	2	4	4	4	22	12	34	16
605	2	2	3	2	3	1	2	2	2	1	2	2	1	1	2	1	1	1	1	5	5	5	5	4	4	4	2	5	4	4	24	13	37	14
606	2	2	3	2	3	1	3	2	2	1	2	2	2	1	2	2	1	1	2	4	4	3	4	4	5	3	3	5	5	3	22	13	35	14
608	2	2	3	2	2	1	1	2	2	1	2	2	2	1	2	1	1	1	1	1	1	5	5	5	5	4	4	5	5	5	28	15	43	6
609	2	2	3	2	3	3	3	2	1	1	2	2	3	2	2	5	4	4	4	2	3	3	3	4	3	3	2	4	4	4	18	12	30	22
610	2	2	3	2	3	1	3	2	1	2	1	3	2	1	1	3	2	4	2	2	4	4	4	4	4	2	2	4	4	4	20	12	32	17
611	2	2	3	2	3	1	3	2	2	2	1	3	2	1	1	4	2	2	2	1	1	5	5	3	5	2	1	5	5	5	21	15	36	12
612	1	2	3	2	3	1	1	3	2	2	2	3	1	1	2	4	2	3	2	4	4	4	4	4	4	2	3	4	3	3	21	10	31	19
613	2	2	3	2	3	1	2	2	2	1	2	3	1	1	2	1	1	1	1	5	4	3	4	4	4	2	2	4	5	5	19	14	33	13
614	2	2	3	2	2	1	2	3	2	2	2	3	3	1	1	3	2	4	3	5	5	4	4	3	4	1	1	4	3	3	17	10	27	22
615	2	1	2	2	2	1	2	4	2	2	1	2	3	1	1	4	3	3	3	2	2	2	2	2	2	3	3	3	3	3	14	9	23	17
616	2	2	3	2	3	1	3	3	2	1	2	2	1	1	2	1	1	1	1	1	1	5	5	5	5	5	5	5	5	5	30	15	45	6
617	2	2	3	2	3	1	1	2	2	1	2	3	2	2	2	3	3	2	3	3	3	4	4	4	4	3	3	4	4	4	22	12	34	17
618	2	1	1	1	2	1	1	2	2	1	2	2	1	1	1	2	1	3	2	2	2	5	5	5	5	5	2	5	5	5	27	15	42	12
619	2	3	3	2	4	3	3	4	1	1	2	2	3	2	2	1	1	2	2	4	4	5	4	5	4	3	3	4	4	4	24	12	36	14
620	2	2	2	2	2	1	2	2	2	1	2	3	1	1	2	2	2	1	1	1	1	3	4	3	4	2	4	4	4	3	20	11	31	8
621	2	2	1	2	3	2	3	2	2	1	2	2	2	1	2	2	2	2	2	4	4	4	5	4	4	1	2	3	3	2	20	8	28	16
622	2	1	1	1	1	1	1	1	2	2	1	3	3	1	2	3	3	3	3	2	2	3	3	3	3	2	2	3	3	3	16	9	25	16
623	2	2	2	2	3	1	1	2	2	2	2	2	3	1	2	2	5	4	4	1	4	5	5	5	5	1	2	5	5	4	23	14	37	20
624	2	1	1	1	1	1	1	1	2	2	2	2	1	1	1	4	2	3	3	3	4	4	3	4	4	2	3	4	4	4	20	12	32	19
625	2	1	3	2	1	1	1	2	2	1	2	2	1	1	2	3	4	3	4	3	3	3	4	4	4	4	4	4	4	4	23	12	35	20
626	2	1	1	2	1	1	1	1	2	1	2	3	2	1	1	3	3	3	3	3	3	4	4	4	4	2	2	4	4	4	20	12	32	18
627	2	1	1	2	1	1	1	1	2	1	2	3	1	1	1	4	4	4	4	3	3	4	4	3	3	4	2	3	2	3	20	8	28	22
628	2	2	3	3	3	2	3	3	1	1	2	3	2	1	2	1	1	1	1	1	2	5	5	5	5	5	1	5	4	5	26	14	40	7
629	2	2	3	2	2	1	1	2	2	1	2	2	3	1	1	3	4	4	3	3	2	3	4	3	4	3	1	3	3	3	18	9	27	19
630	2	2	1	3	3	3	3	3	1	2	2	3	1	2	1	1	1	1	1	5	5	5	5	5	5	5	1	5	3	3	26	11	37	14
631	2	1	1	2	1	1	1	1	2	2	2	2	2	1	2	1	1	1	1	4	3	4	5	4	4	2	2	4	4	4	21	12	33	11
632	2	2	2	2	3	1	2	3	1	2	1	3	3	1	1	4	4	4	3	2	3	3	4	3	4	1	3	4	1	3	18	8	26	20
633	2	2	3	2	3	1	3	2	2	1	2	3	3	1	2	5	5	5	5	4	5	5	5	5	5	4	4	4	4	4	28	12	40	29
634	2	1	2	2	2	1	1	2	2	2	2	3	3	1	2	2	1	2	1	1	2	4	4	4	4	3	2	4	4	4	21	12	33	9
635	2	2	3	2	3	1	3	3	2	3	1	3	3	1	1	5	3	5	4	1	2	4	5	4	4	1	2	3	3	4	20	10	30	20
636	2	2	3	2	2	1	3	2	2	1	2	3	3	1	2	2	2	4	4	3	4	3	3	3	3	3	2	3	3	3	17	9	26	19
637	2	3	3	2	3	2	3	2	1	1	2	3	1	2	2	2	1	1	1	1	1	4	4	4	4	4	4	4	5	5	24	14	38	7
638	2	2	3	2	3	2	3	2	1	2	2	3	1	1	2	3	2	4	2	4	4	4	4	4	4	2	4	3	3	4	22	10	32	19
639	2	1	3	2	2	1	2	2	2	1	2	2	1	1	2	3	2	1	1	1	2	4	4	5	4	5	2	5	5	5	24	15	39	10
640	2	2	3	2	2	1	2	2	2	1	2	3	2	1	2	3	2	2	1	4	3	5	3	4	4	2	2	5	5	5	20	15	35	15
641	2	2	3	2	3	3	3	3	1	1	2	3	1	2	2	3	2	2	2	4	4	4	5	5	5	5	2	4	4	5	26	13	39	17
642	1	1	1	2	2	1	3	2	2	2	2	1	2	1	2	1	1	1	1	5	5	5	5	5	5	5	5	5	5	5	30	15	45	14
643	2	2	4	2	3	1	2	2	2	1	2	2	1	1	2	4	3	3	4	2	3	3	4	4	3	3	2	3	3	3	19	9	28	19
644	2	2	3	2	2	1	2	2	2	2	2	3	1	1	2	3	3	3	3	3	3	3	3	3	3	2	2	3	2	3	16	8	24	18
645	2	2	3	2	3	1	2	2	2	2	2	2	1	1	2	3	2	2	2	4	4	4	4	3	4	2	3	4	3	3	20	10	30	17
646	2	2	3	2	2	1	2	2	2	2	1	3	3	1	1	5	3	4	3	2	3	2	5	2	5	1	2	4	3	2	17	9	26	20
648	2	2	3	2	2	1	3	2	2	2	2	3	1	1	1	5	5	5	5	1	2	4	4	4	4	2	2	3	3	2	20	8	28	23
649	1	1	1	2	2	1	1	1	2	1	2	3	1	1	2	5	1	1	1	1	1	3	3	3	3	1	1	5	5	5	14	15	29	10
650	1	2	3	2	2	1	2	2	1	1	2	3	1	1	2	1	1	3	1	5	2	2	4	2	4	1	2	4	1	2	15	7	22	13
651	2	2	3	2	3	1	3	2	2	2	2	2	2	1	2	2	2	2	2	3	3	3	3	2	3	2	2	3	2	2	15	7	22	14
653	2	1	3	2	2	1	2	1	2	1	2	2	1	1	2	1	1	1	1	5	5	3	5	3	5	3	5	5	5	5	24	15	39	14
654	2	2	3	2	2	1	2	2	2	2	2	2	3	1	1	3	1	1	5	5	5	3	3	3	3	3	3	3	3	3	18	9	27	20
655	2	2	3	1	3	1	3	3	2	2	2	2	3	1	1	4	3	4	4	2	2	4	4	4	4	2	2	3	3	2	20	8	28	19
656	2	1	2	1	1	1	1	2	2	3	2	3	3	1	1	4	3	2	5	2	1	2	4	2	4	1	1	3	1	5	14	9	23	17
657	2	1	2	1	2	1	1	1	2	2	2	3	1	1	2	1	2	1	1	3	3	4	5	4	5	2	3	5	4	4	23	13	36	11
659	2	2	1	2	2	1	2	2	2	2	2	3	2	1	2	4	3	3	3	3	3	3	5	3	3	2	2	3	3	4	18	10	28	19
660	2	1	1	1	1	1	1	1	2	2	1	3	1	1	2	4	4	4	4	2	2	2	2	2	2	2	2	2	2	2	12	6	18	20
661	2	2	3	2	2	1	1	2	2	1	2	2	1	1	2	2	1	2	1	2	2	3	4	3	3	3	3	4	4	4	19	12	31	10
662	2	1	1	2	2	1	1	2	2	2	1	2	3	1	1	2	2	2	2	4	4	3	3	3	3	2	2	4	4	4	16	12	28	16
663	2	2	2	2	3	1	2	1	1	2	2	2	1	1	2	2	2	3	2	2	4	4	4	4	4	2	4	5	4	5	22	14	36	15
664	1	2	3	2	3	1	2	2	1	1	2	2	1	1	1	4	3	3	2	2	3	3	3	2	3	3	3	3	3	3	17	9	26	17
665	2	2	3	2	2	1	1	1	2	2	2	3	1	1	1	3	2	3	2	2	4	3	2	3	4	1	1	3	3	1	14	7	21	16
666	2	2	2	2	3	1	2	1	2	1	2	2	1	1	2	2	2	2	2	4	4	3	3	3	3	3	3	3	3	3	18	9	27	16
667	2	1	2	2	2	1	1	1	2	2	2	3	1	1	2	3	3	3	3	3	3	3	3	3	3	2	3	3	3	3	17	9	26	18
668	2	1	3	2	2	1	1	1	2	2	2	3	2	2	2	4	2	3	2	2	2	4	2	4	3	1	3	2	4	2	17	8	25	15
669	2	2	2	2	2	1	2	3	2	2	2	3	1	1	2	1	1	1	1	5	4	4	4	4	4	4	2	4	3	4	22	11	33	13
670	2	1	2	1	2	1	1	1	1	2	2	2	1	1	1	3	2	2	3	2	3	3	4	3	4	3	2	4	4	4	19	12	31	15
671	2	2	3	2	2	1	3	3	2	1	1	3	3	1	1	4	2	3	2	2	2	4	4	4	4	2	2	4	4	4	20	12	32	15
672	2	1	1	2	2	1	1	2	2	2	1	2	1	1	1	2	2	2	2	2	2	4	4	4	4	3	2	4	4	4	21	12	33	12
673	2	2	3	2	2	2	3	4	2	2	1	3	1	1	1	4	4	5	5	3	4	4	4	4	3	2	2	4	4	4	19	12	31	25
674	2	3	3	2	4	3	3	2	1	1	2	2	1	2	2	2	2	2	1	2	2	4	4	4	4	3	3	4	4	4	22	12	34	11
675	2	1	3	2	2	1	2	1	2	1	2	2	1	1	2	3	2	3	3	3	3	5	5	5	4	2	3	4	5	5	24	14	38	17
676	2	2	4	2	2	1	2	2	2	1	1	2	3	1	2	3	2	3	4	3	4	4	4	4	4	3	4	4	4	4	23	12	35	19
677	2	1	1	1	1	1	1	1	2	1	2	2	1	1	2	2	1	1	1	5	3	5	5	5	5	5	5	5	5	5	30	15	45	13
678	1	2	3	1	2	2	1	1	2	1	2	2	2	1	2	1	1	1	1	4	4	5	5	5	5	5	5	5	5	5	30	15	45	12
680	1	1	2	2	1	1	1	2	2	2	2	3	1	1	1	3	2	4	2	3	2	4	4	4	4	2	4	4	4	4	22	12	34	16
681	2	1	3	2	2	1	1	1	2	1	2	2	1	1	2	1	1	1	1	5	5	4	4	4	4	4	4	4	4	4	24	12	36	14
682	2	1	1	2	2	1	2	1	2	1	2	3	1	1	2	3	3	3	3	3	3	2	2	2	2	2	2	2	2	2	12	6	18	18
683	2	1	3	2	2	1	1	2	2	1	2	3	1	2	2	1	1	1	1	5	5	5	5	4	4	4	2	4	4	4	24	12	36	14
684	2	2	3	2	2	1	2	2	2	2	1	3	1	1	2	3	2	4	2	3	4	3	3	1	3	2	2	2	2	3	14	7	21	18
685	2	2	3	2	2	1	2	2	2	2	2	3	1	1	1	3	2	2	2	3	3	3	4	4	4	2	2	3	3	2	19	8	27	15
686	2	2	3	2	2	1	3	2	2	2	2	3	1	1	2	4	3	2	1	1	4	4	5	4	4	2	2	3	3	3	21	9	30	15
687	2	3	3	2	3	1	3	2	1	2	2	2	1	1	2	2	2	2	2	4	2	4	4	4	4	4	4	4	4	4	24	12	36	14
688	2	2	3	2	2	1	1	2	2	3	2	3	2	1	2	3	2	5	2	2	4	3	4	3	1	1	1	5	5	3	13	13	26	18
692	2	2	3	2	2	1	2	2	2	1	2	3	1	1	2	2	2	2	2	2	2	4	4	4	4	2	2	3	4	4	20	11	31	12
693	2	2	3	2	2	1	2	2	2	1	2	2	1	1	2	3	2	2	2	4	4	3	3	3	3	2	3	3	2	3	17	8	25	17
694	2	1	1	2	1	1	1	1	2	2	2	3	2	1	1	4	4	4	5	2	3	4	4	4	3	3	4	4	4	4	22	12	34	22
695	2	2	3	2	3	2	3	1	2	1	2	2	1	2	2	1	1	1	1	1	1	5	1	5	5	4	3	5	5	5	23	15	38	6
696	2	2	3	2	2	1	3	3	2	1	2	3	1	1	1	5	5	5	5	1	5	2	2	4	4	1	1	2	2	2	14	6	20	26
697	2	1	3	2	2	1	1	1	2	2	2	3	1	1	2	2	2	1	1	2	2	5	4	5	5	2	2	5	5	5	23	15	38	10
698	2	2	3	2	3	1	3	1	2	2	1	3	1	1	1	4	4	4	4	3	3	3	4	3	5	2	2	4	3	3	19	10	29	22
699	2	1	1	2	1	1	1	2	2	2	2	3	1	1	2	1	1	1	1	2	2	3	3	3	3	2	4	4	4	4	18	12	30	8
700	1	1	2	1	1	1	1	1	2	2	2	2	1	1	2	1	1	1	1	5	4	5	5	5	5	5	4	5	4	4	29	13	42	13
701	2	1	1	2	2	1	1	2	2	2	2	3	2	1	2	3	2	2	2	3	3	4	4	4	4	2	2	4	2	3	20	9	29	15
702	2	2	1	1	1	1	2	1	2	3	1	3	3	1	1	4	5	5	5	1	1	2	1	3	2	1	1	4	3	2	10	9	19	21
703	2	2	3	2	3	1	3	2	1	2	2	3	1	1	2	2	1	2	2	4	4	4	4	4	4	1	2	4	3	3	19	10	29	15
704	2	4	3	1	4	3	3	3	1	1	2	3	1	2	1	4	5	5	5	1	1	5	5	5	5	5	1	5	5	5	26	15	41	21
705	2	2	3	2	3	2	3	2	2	2	1	3	1	1	1	3	2	3	2	4	3	4	4	4	4	1	1	3	3	4	18	10	28	17
706	2	2	2	2	3	1	2	2	2	2	2	3	1	1	2	4	4	4	4	3	2	4	4	4	4	3	2	4	4	4	21	12	33	21
707	2	2	3	2	2	1	2	2	2	2	2	3	1	1	2	3	4	3	3	4	3	3	3	3	3	1	2	3	2	3	15	8	23	20
708	1	1	2	2	2	1	1	2	2	1	2	3	1	1	1	2	2	2	1	1	3	4	5	5	5	3	3	5	5	5	25	15	40	11
709	2	3	3	1	2	1	3	2	1	2	2	3	1	1	1	1	4	5	3	1	1	1	2	3	3	1	1	2	1	1	11	4	15	15
710	2	2	3	2	3	1	3	2	2	1	2	2	1	1	2	2	2	2	2	2	2	5	5	5	5	4	4	4	4	4	28	12	40	12
711	2	1	1	2	2	1	2	2	2	2	2	3	1	1	1	4	4	5	5	2	3	3	3	3	3	1	3	3	2	3	16	8	24	23
712	2	2	2	2	2	1	2	2	2	2	2	2	1	2	2	3	3	3	3	3	3	3	3	3	3	3	3	3	3	3	18	9	27	18
713	2	2	2	2	2	1	1	2	2	2	2	3	1	1	1	4	4	4	4	2	2	4	4	4	4	2	3	4	4	4	21	12	33	20
714	2	3	3	2	3	3	3	4	1	1	2	3	1	2	2	3	4	4	4	2	2	4	4	4	4	2	2	4	4	4	20	12	32	19
715	2	2	3	2	3	1	3	3	2	2	1	3	1	1	1	4	3	4	4	2	2	3	3	3	3	3	3	3	3	3	18	9	27	19
716	2	2	4	2	2	1	2	2	2	3	1	3	2	1	1	4	4	5	2	4	5	2	3	2	2	1	1	2	1	1	11	4	15	24
717	2	2	1	2	2	1	3	4	2	1	2	2	1	1	2	2	2	2	2	2	2	5	5	5	5	5	2	5	5	5	27	15	42	12
718	2	3	4	2	3	1	2	3	1	1	1	2	1	2	2	3	2	2	2	4	4	4	4	4	4	4	4	4	4	4	24	12	36	17
719	2	2	3	2	3	1	3	2	2	3	1	3	1	1	1	5	4	4	4	1	4	3	3	3	3	1	1	3	3	3	14	9	23	22
720	2	1	2	1	2	1	2	2	2	2	2	3	1	1	1	4	4	4	4	2	2	2	3	2	3	1	1	4	3	3	12	10	22	20
721	2	3	3	3	4	3	3	4	1	1	2	3	1	1	2	4	1	3	2	2	2	5	5	5	5	2	1	5	3	5	23	13	36	14
722	2	2	3	2	2	1	1	2	1	2	2	3	1	1	1	4	4	4	4	2	1	4	4	2	2	2	2	4	4	2	16	10	26	19
723	2	2	1	2	3	1	2	3	2	2	2	3	1	1	1	4	2	3	2	3	4	3	3	4	4	1	2	4	3	5	17	12	29	18
724	2	2	3	2	3	1	1	1	2	1	2	2	1	1	1	2	2	2	2	4	4	4	4	4	4	4	3	4	4	4	23	12	35	16
726	2	2	3	1	2	1	2	2	2	1	2	2	1	2	2	3	2	2	1	5	2	3	5	4	4	3	3	4	4	4	22	12	34	15
727	2	2	3	2	3	1	2	2	2	1	2	2	1	1	2	2	1	1	1	1	1	5	5	5	4	3	5	5	5	5	27	15	42	7
728	2	2	3	2	2	1	3	2	2	2	2	3	1	1	1	3	2	3	4	2	2	4	3	2	4	1	5	4	4	4	19	12	31	16
729	2	2	3	2	2	1	3	2	2	1	2	2	1	1	2	1	1	1	1	5	5	5	5	5	5	3	3	5	4	5	26	14	40	14
730	2	2	3	2	3	1	3	3	2	2	2	2	1	1	2	3	2	3	3	2	3	5	5	5	5	3	3	4	4	5	26	13	39	16
731	2	3	2	2	2	1	3	2	2	1	2	3	2	1	1	2	2	2	3	3	3	2	2	3	3	2	2	4	2	3	14	9	23	15
732	2	2	3	2	3	2	3	3	2	1	2	3	1	1	1	4	4	4	4	2	2	3	4	3	3	3	3	3	3	3	19	9	28	20
733	2	1	3	2	2	1	1	2	2	1	2	2	3	1	2	2	4	2	4	3	4	4	5	4	4	3	3	4	4	4	23	12	35	19
734	2	1	1	1	2	1	2	3	2	1	1	3	3	1	1	3	3	4	3	3	3	4	4	4	4	4	2	5	4	4	22	13	35	19
736	2	2	3	2	3	1	3	1	2	1	1	2	1	1	2	4	1	1	1	1	1	5	5	5	5	2	3	5	5	5	25	15	40	9
737	2	1	1	1	1	1	1	1	2	1	2	2	1	1	2	2	2	2	2	4	3	3	4	3	2	3	3	3	3	3	18	9	27	15
739	2	1	3	2	2	1	1	1	2	2	2	3	3	1	2	4	4	4	4	2	2	2	2	2	2	2	2	2	2	2	12	6	18	20
740	2	2	3	2	3	1	3	1	2	2	2	3	1	1	2	5	5	5	5	3	5	4	4	3	3	2	2	4	2	3	18	9	27	28
742	1	1	1	2	1	1	1	1	2	2	2	2	1	1	1	5	4	4	4	3	3	3	3	3	3	2	2	3	2	2	16	7	23	23
743	2	2	3	2	3	2	3	1	2	1	2	2	3	1	2	3	4	3	3	2	3	4	4	3	3	2	2	3	3	4	18	10	28	18
744	1	1	3	2	2	1	1	2	2	1	2	2	1	1	2	1	1	1	1	1	1	5	5	5	5	5	5	5	5	5	30	15	45	6
745	2	3	3	2	3	3	3	3	1	1	2	3	1	1	2	3	3	3	3	3	3	4	4	4	4	4	2	4	4	2	22	10	32	18
746	2	1	1	1	1	1	1	1	2	1	2	2	2	1	1	3	3	3	3	3	3	3	3	3	3	3	3	3	3	3	18	9	27	18
747	2	1	3	1	1	1	1	3	2	2	2	3	2	1	1	3	3	3	3	2	3	3	4	3	4	3	3	4	3	2	20	9	29	17
748	2	1	3	2	1	1	1	3	2	1	2	3	2	1	2	3	2	2	1	2	4	4	4	5	5	2	2	5	4	4	22	13	35	14
749	2	2	3	2	2	1	1	3	2	2	2	2	3	1	1	2	2	2	2	2	3	5	5	5	4	2	2	5	5	5	23	15	38	13
750	2	2	3	2	2	1	3	4	2	1	2	3	2	1	2	3	4	4	2	2	3	4	4	4	4	2	2	4	3	4	20	11	31	18
751	2	1	1	2	1	1	1	1	2	1	2	2	1	1	2	3	3	3	3	3	3	2	2	2	2	2	2	2	2	2	12	6	18	18
752	2	1	2	2	2	1	1	3	2	3	1	3	1	1	2	2	2	2	2	2	2	3	4	4	4	2	2	4	4	2	19	10	29	12
753	2	1	1	2	2	1	1	3	2	1	2	2	2	1	2	2	1	2	1	5	5	4	5	5	5	3	2	5	5	5	24	15	39	16
754	2	2	1	2	2	1	2	3	2	2	2	3	3	2	2	3	3	4	3	3	4	4	4	4	4	2	2	4	4	3	20	11	31	20
755	2	2	3	2	2	1	2	4	2	1	2	2	2	1	2	2	2	2	2	2	2	4	4	4	4	4	3	4	4	4	23	12	35	12
756	2	2	3	2	2	1	2	4	2	2	2	2	2	1	2	5	4	4	4	2	3	3	3	3	3	2	2	4	4	3	16	11	27	22
757	2	1	3	2	2	1	1	4	2	2	2	2	2	1	2	2	2	4	2	2	2	5	5	5	5	2	2	5	5	2	24	12	36	14
758	2	1	1	2	2	1	1	4	2	1	2	3	1	1	2	5	2	4	2	3	4	4	5	4	4	4	4	4	4	4	25	12	37	20
759	2	1	1	1	1	1	1	3	2	1	2	2	1	1	2	1	1	1	1	5	5	1	1	1	1	1	1	1	1	1	6	3	9	14
760	2	1	1	1	2	1	2	1	2	1	2	1	1	1	2	1	1	1	1	5	2	5	5	4	5	3	2	3	3	3	24	9	33	11
762	2	2	3	2	2	1	3	4	2	3	1	3	1	1	2	5	3	4	4	1	4	3	3	3	3	1	3	4	3	2	16	9	25	21
763	2	1	1	2	2	1	1	3	2	1	2	2	2	1	2	2	2	2	1	5	5	4	4	5	5	3	2	5	5	4	23	14	37	17
764	1	1	2	2	2	1	1	3	2	1	2	1	3	1	2	1	1	1	1	5	5	5	5	5	5	5	5	5	5	5	30	15	45	14
765	2	1	1	2	1	1	1	3	2	1	2	3	1	1	2	2	2	2	3	4	4	3	3	3	3	3	3	3	3	3	18	9	27	17
766	2	2	3	2	2	1	2	4	2	1	2	2	3	1	2	3	3	3	3	3	3	4	4	4	4	3	4	3	3	2	23	8	31	18
767	2	2	3	2	2	1	1	2	2	1	2	3	1	1	2	2	1	1	1	2	2	5	5	5	5	3	2	4	5	5	25	14	39	9
770	2	1	1	2	2	1	1	4	2	2	2	3	3	1	1	3	2	3	2	2	3	4	4	4	4	2	2	4	4	3	20	11	31	15
771	2	2	2	2	2	1	2	3	2	2	1	3	3	1	1	3	3	3	3	3	3	1	1	1	1	1	1	1	1	1	6	3	9	18
772	2	1	2	1	1	1	1	4	2	2	1	2	1	1	2	3	3	4	3	3	3	4	4	4	3	3	3	4	3	3	21	10	31	19
773	2	1	1	2	2	1	1	3	2	3	2	2	1	1	2	4	4	4	4	2	2	2	2	2	2	2	2	2	2	2	12	6	18	20
774	2	2	3	2	3	1	3	3	2	2	2	2	2	1	1	3	3	3	3	3	3	3	3	3	3	3	3	3	3	3	18	9	27	18
775	2	2	3	2	3	2	3	4	2	2	2	2	2	2	1	4	3	4	3	2	3	4	4	4	3	2	3	4	4	3	20	11	31	19
776	2	2	2	2	3	2	3	3	2	1	2	2	2	2	2	3	3	3	3	3	3	3	3	3	3	3	3	3	3	3	18	9	27	18
777	2	2	3	2	3	1	1	3	2	2	2	3	1	1	1	2	2	3	3	4	4	2	2	2	2	2	2	2	2	2	12	6	18	18
778	2	1	3	2	2	1	2	4	2	1	2	3	3	1	2	1	1	1	1	2	2	5	5	5	5	2	1	5	5	5	23	15	38	8
779	2	2	2	2	2	1	1	4	2	2	1	2	3	1	1	4	2	3	2	1	1	3	3	5	5	2	2	4	4	4	20	12	32	13
780	2	1	1	2	1	1	1	3	2	1	2	3	3	1	2	3	2	2	2	4	3	4	4	4	4	4	4	4	4	4	24	12	36	16
781	1	1	1	1	1	1	1	2	2	1	2	3	2	1	2	2	2	2	2	4	4	4	4	4	4	4	3	4	4	4	23	12	35	16
782	2	1	3	1	2	1	1	1	2	1	2	2	1	1	2	1	1	1	1	5	5	5	5	5	5	2	2	5	3	5	24	13	37	14
784	2	1	1	2	2	1	1	3	2	2	2	3	1	1	1	4	4	3	3	2	3	3	4	4	4	2	3	4	3	3	20	10	30	19
785	2	1	1	2	1	1	1	3	2	1	2	3	1	1	2	4	3	3	2	2	4	4	4	4	4	3	4	4	4	4	23	12	35	18
786	2	1	3	1	1	1	2	3	2	2	2	3	2	1	1	3	3	3	3	3	3	3	3	3	3	3	3	3	3	3	18	9	27	18
787	2	2	3	2	2	1	2	3	2	2	2	3	1	1	2	3	3	3	3	3	3	4	3	4	4	2	2	4	4	2	19	10	29	18
112	2	3	3	2	3	3	3	3	2	1	2	2	1	2	1	1	1	1	1	5	5	3	4	3	4	2	2	5	5	5	18	15	33	14
568	2	2	3	2	3	2	3	3	1	1	2	1	2	1	2	2	1	2	2	2	3	4	5	4	5	4	2	5	5	4	24	14	38	12
577	2	2	2	2	3	1	3	3	2	2	2	2	1	1	1	2	2	2	2	4	4	5	4	4	4	2	4	4	3	3	23	10	33	16
615	2	1	2	2	2	1	2	4	2	2	1	2	3	1	1	4	3	3	3	2	2	2	2	2	2	3	3	3	3	3	14	9	23	17
619	2	3	3	2	4	3	3	4	1	1	2	2	3	2	2	1	1	2	2	4	4	5	4	5	4	3	3	4	4	4	24	12	36	14
662	2	1	1	2	2	1	1	2	2	2	1	2	3	1	1	2	2	2	2	4	4	3	3	3	3	2	2	4	4	4	16	12	28	16
666	2	2	2	2	3	1	2	1	2	1	2	2	1	1	2	2	2	2	2	4	4	3	3	3	3	3	3	3	3	3	18	9	27	16
667	2	1	2	2	2	1	1	1	2	2	2	3	1	1	2	3	3	3	3	3	3	3	3	3	3	2	3	3	3	3	17	9	26	18
668	2	1	3	2	2	1	1	1	2	2	2	3	2	2	2	4	2	3	2	2	2	4	2	4	3	1	3	2	4	2	17	8	25	15
672	2	1	1	2	2	1	1	2	2	2	1	2	1	1	1	2	2	2	2	2	2	4	4	4	4	3	2	4	4	4	21	12	33	12
675	2	1	3	2	2	1	2	1	2	1	2	2	1	1	2	3	2	3	3	3	3	5	5	5	4	2	3	4	5	5	24	14	38	17
681	2	1	3	2	2	1	1	1	2	1	2	2	1	1	2	1	1	1	1	5	5	4	4	4	4	4	4	4	4	4	24	12	36	14
682	2	1	1	2	2	1	2	1	2	1	2	3	1	1	2	3	3	3	3	3	3	2	2	2	2	2	2	2	2	2	12	6	18	18
690	2	2	3	2	2	1	2	1	2	3	1	3	2	1	2	3	3	3	3	3	3	5	5	5	3	3	3	3	3	3	24	9	33	18
695	2	2	3	2	3	2	3	1	2	1	2	2	1	2	2	1	1	1	1	1	1	5	1	5	5	4	3	5	5	5	23	15	38	6
697	2	1	3	2	2	1	1	1	2	2	2	3	1	1	2	2	2	1	1	2	2	5	4	5	5	2	2	5	5	5	23	15	38	10
698	2	2	3	2	3	1	3	1	2	2	1	3	1	1	1	4	4	4	4	3	3	3	4	3	5	2	2	4	3	3	19	10	29	22
700	1	1	2	1	1	1	1	1	2	2	2	2	1	1	2	1	1	1	1	5	4	5	5	5	5	5	4	5	4	4	29	13	42	13
737	2	1	1	1	1	1	1	1	2	1	2	2	1	1	2	2	2	2	2	4	3	3	4	3	2	3	3	3	3	3	18	9	27	15
739	2	1	3	2	2	1	1	1	2	2	2	3	3	1	2	4	4	4	4	2	2	2	2	2	2	2	2	2	2	2	12	6	18	20
740	2	2	3	2	3	1	3	1	2	2	2	3	1	1	2	5	5	5	5	3	5	4	4	3	3	2	2	4	2	3	18	9	27	28
744	1	1	3	2	2	1	1	2	2	1	2	2	1	1	2	1	1	1	1	1	1	5	5	5	5	5	5	5	5	5	30	15	45	6
745	2	3	3	2	3	3	3	3	1	1	2	3	1	1	2	3	3	3	3	3	3	4	4	4	4	4	2	4	4	2	22	10	32	18
112	2	3	3	2	3	3	3	3	2	1	2	2	1	2	1	1	1	1	1	5	5	3	4	3	4	2	2	5	5	5	18	15	33	14
568	2	2	3	2	3	2	3	3	1	1	2	1	2	1	2	2	1	2	2	2	3	4	5	4	5	4	2	5	5	4	24	14	38	12
577	2	2	2	2	3	1	3	3	2	2	2	2	1	1	1	2	2	2	2	4	4	5	4	4	4	2	4	4	3	3	23	10	33	16
615	2	1	2	2	2	1	2	4	2	2	1	2	3	1	1	4	3	3	3	2	2	2	2	2	2	3	3	3	3	3	14	9	23	17
619	2	3	3	2	4	3	3	4	1	1	2	2	3	2	2	1	1	2	2	4	4	5	4	5	4	3	3	4	4	4	24	12	36	14
662	2	1	1	2	2	1	1	2	2	2	1	2	3	1	1	2	2	2	2	4	4	3	3	3	3	2	2	4	4	4	16	12	28	16
665	2	2	3	2	2	1	1	1	2	2	2	3	1	1	1	3	2	3	2	2	4	3	2	3	4	1	1	3	3	1	14	7	21	16
666	2	2	2	2	3	1	2	1	2	1	2	2	1	1	2	2	2	2	2	4	4	3	3	3	3	3	3	3	3	3	18	9	27	16
667	2	1	2	2	2	1	1	1	2	2	2	3	1	1	2	3	3	3	3	3	3	3	3	3	3	2	3	3	3	3	17	9	26	18
668	2	1	3	2	2	1	1	1	2	2	2	3	2	2	2	4	2	3	2	2	2	4	2	4	3	1	3	2	4	2	17	8	25	15
672	2	1	1	2	2	1	1	2	2	2	1	2	1	1	1	2	2	2	2	2	2	4	4	4	4	3	2	4	4	4	21	12	33	12
675	2	1	3	2	2	1	2	1	2	1	2	2	1	1	2	3	2	3	3	3	3	5	5	5	4	2	3	4	5	5	24	14	38	17
681	2	1	3	2	2	1	1	1	2	1	2	2	1	1	2	1	1	1	1	5	5	4	4	4	4	4	4	4	4	4	24	12	36	14
682	2	1	1	2	2	1	2	1	2	1	2	3	1	1	2	3	3	3	3	3	3	2	2	2	2	2	2	2	2	2	12	6	18	18
690	2	2	3	2	2	1	2	1	2	3	1	3	2	1	2	3	3	3	3	3	3	5	5	5	3	3	3	3	3	3	24	9	33	18
695	2	2	3	2	3	2	3	1	2	1	2	2	1	2	2	1	1	1	1	1	1	5	1	5	5	4	3	5	5	5	23	15	38	6
697	2	1	3	2	2	1	1	1	2	2	2	3	1	1	2	2	2	1	1	2	2	5	4	5	5	2	2	5	5	5	23	15	38	10
698	2	2	3	2	3	1	3	1	2	2	1	3	1	1	1	4	4	4	4	3	3	3	4	3	5	2	2	4	3	3	19	10	29	22
700	1	1	2	1	1	1	1	1	2	2	2	2	1	1	2	1	1	1	1	5	4	5	5	5	5	5	4	5	4	4	29	13	42	13
737	2	1	1	1	1	1	1	1	2	1	2	2	1	1	2	2	2	2	2	4	3	3	4	3	2	3	3	3	3	3	18	9	27	15
739	2	1	3	2	2	1	1	1	2	2	2	3	3	1	2	4	4	4	4	2	2	2	2	2	2	2	2	2	2	2	12	6	18	20
740	2	2	3	2	3	1	3	1	2	2	2	3	1	1	2	5	5	5	5	3	5	4	4	3	3	2	2	4	2	3	18	9	27	28
745	2	3	3	2	3	3	3	3	1	1	2	3	1	1	2	3	3	3	3	3	3	4	4	4	4	4	2	4	4	2	22	10	32	18
